# Supplementary material for: Sexual dimorphism in metabolomic and phenotypic spectra of UGT deficiency: findings from the Canadian Longitudinal Study on Aging
Source: Biol Sex Differ. 2025 Apr 22;16:26. doi: 10.1186/s13293-025-00708-5 (PMC12013048; doi:10.1186/s13293-025-00708-5)
Supplement: Supplementary file 2 — Supplementary Material 2 [file 13293_2025_708_MOESM2_ESM.xlsx]

## Sheet: Supplementary Table 1
Supplemental Table 1. Detail of the chronic diseases / categories of chronic diseases used in this study.
The categories were established following recommendations of Fortin et al. J Comorb, 2017 (Reference number 39 in main text) based on the use of ICD-10 codes which groups diseases according to sufficient pathophysiological similarity.
Chronic diseases / categories of chronic diseases used in this study	Source CLSA variable
Obesity	BMI Classification for Adults Aged 18 and Over - International Standard Classification Obese I, Obese II and Obese III
Diabetes	Diabetes, borderline diabetes or blood sugar is high
Hypertension	High blood pressure or hypertension
Cardiovascular disease	Angina
	Peripheral vascular disease or poor circulation in limbs
	Heart attack or myocardial infarction
Heart failure	Heart disease (including congestive heart failure, or CHF)
Osteoporosis	Osteoporosis
Arthritis and/or rheumatoid arthritis	Osteoarthritis in one or both hands
	Osteoarthritis in the hip
	Osteoarthritis in the knee
	Rheumatoid arthritis
	Other type of arthritis

## Sheet: Supplementary Table 2
Supplemental Table 2. Fold change of the plasma metabolites measured in KO and reference groups.				UGT2B17 KO / Reference (Fold change)			UGT2B28 KO / Reference (Fold change)			DOUBLE KO / Reference (Fold change)
CHEM_ID	SUPER_PATHWAY	SUB_PATHWAY	Metabolites	Overall	Males	Females	Overall	Males	Females	Overall	Males	Females
100000792	Lipid	Androgenic Steroids	dehydroepiandrosterone sulfate (DHEA-S)	1.017	1.043	0.941	0.983	0.884	1.118	0.833	0.855	0.804		Significance
100001073	Lipid	Androgenic Steroids	androsterone sulfate	1.39	1.511	1.153	1	1	1.014	1.256	1.521	0.889		Higher than reference; P-value adjusted <0.05	Lower than reference; P-value adjusted<0.05
100001287	Lipid	Androgenic Steroids	epiandrosterone sulfate	1.202	1.239	1.07	0.978	0.991	0.986	1.079	1.22	0.845		Higher than reference; P-value unadjusted <0.05	Lower than reference; P-value unadjusted<0.05
100001987	Lipid	Androgenic Steroids	5alpha-androstan-3beta,17beta-diol disulfate	1.156	1.126	1.029	0.984	1.105	0.857	1.156	1.263	0.771
100001992	Lipid	Androgenic Steroids	androstenediol (3beta,17beta) disulfate (1)	1.043	1.016	0.971	0.894	0.902	0.914	0.83	0.82	0.771
100001994	Lipid	Androgenic Steroids	androstenediol (3beta,17beta) disulfate (2)	1.051	1.041	0.984	1	0.948	1.079	0.848	0.856	0.794
100002008	Lipid	Androgenic Steroids	5alpha-androstan-3alpha,17alpha-diol monosulfate	1.714	1.72	1.583	0.929	0.928	1.028	1.541	1.576	1.278
100002017	Lipid	Androgenic Steroids	5alpha-androstan-3alpha,17beta-diol disulfate	1.278	1.227	1	0.889	1.021	0.692	1.574	1.701	0.308
100002018	Lipid	Androgenic Steroids	5alpha-androstan-3alpha,17beta-diol monosulfate (1)	1.373	1.5	1.127	0.987	0.989	1.032	1.307	1.648	0.81
100002021	Lipid	Androgenic Steroids	5alpha-androstan-3beta,17alpha-diol disulfate	1.197	1.188	1.089	0.842	0.836	0.931	1.461	1.594	1.139
100002024	Lipid	Androgenic Steroids	5alpha-androstan-3beta,17beta-diol monosulfate (2)	1.16	1.186	1.019	0.933	0.969	0.963	1.12	1.268	0.833
100002026	Lipid	Androgenic Steroids	androstenediol (3alpha, 17alpha) monosulfate (2)	1	0.986	0.938	1.066	1.041	1.021	0.918	1.324	0.729
100002027	Lipid	Androgenic Steroids	androstenediol (3alpha, 17alpha) monosulfate (3)	1.541	1.684	1.159	0.934	0.886	1.068	1.148	1.278	0.909
100002028	Lipid	Androgenic Steroids	androstenediol (3beta,17beta) monosulfate (1)	1	1.017	0.9	0.959	0.864	1.1	0.816	0.831	0.75
100002029	Lipid	Androgenic Steroids	androstenediol (3beta,17beta) monosulfate (2)	1	1.034	0.985	0.889	0.847	0.909	0.698	0.61	0.788
100002126	Lipid	Androgenic Steroids	16a-hydroxy DHEA 3-sulfate	0.971	1	0.918	0.914	0.937	0.918	0.714	0.785	0.639
100002152	Lipid	Androgenic Steroids	andro steroid monosulfate C19H28O6S (1)*	1	0.983	0.978	0.885	0.898	0.891	0.673	0.695	0.652
100002761	Lipid	Androgenic Steroids	androsterone glucuronide	0.923	0.905	0.885	0.962	0.99	1.019	0.923	1.105	0.538
100005396	Lipid	Androgenic Steroids	5alpha-androstan-3alpha,17beta-diol 17-glucuronide	0.676	0.603	0.75	0.803	0.884	0.875	0.718	0.678	0.667
100005403	Lipid	Androgenic Steroids	etiocholanolone glucuronide	0.864	0.882	0.824	0.966	0.892	1.081	0.773	0.765	0.797
100006005	Lipid	Androgenic Steroids	5alpha-androstan-3alpha,17beta-diol monosulfate (2)	1.146	1.092	0.8	0.817	0.902	0.8	1.61	1.673	0.533
100020541	Lipid	Androgenic Steroids	11beta-hydroxyandrosterone glucuronide	1.095	1.075	1.083	1.048	1.048	1.065	0.746	0.733	0.741
100020542	Lipid	Androgenic Steroids	11beta-hydroxyetiocholanolone glucuronide*	0.976	0.977	0.976	1.047	1.093	1.024	1.104	1.047	1.167
100000007	Lipid	Carnitine Metabolism	carnitine	1.022	1.021	1.011	1	1.011	1	0.946	0.926	0.967
100001662	Lipid	Carnitine Metabolism	deoxycarnitine	1.045	1.033	1.029	0.973	0.992	0.971	1	0.967	1.029
100021162	Lipid	Ceramide PEs	palmitoyl-sphingosine-phosphoethanolamine (d18:1/16:0)	1.009	1.018	1.008	0.983	0.947	1	0.983	1.009	0.967
1518	Lipid	Ceramides	N-palmitoyl-sphingosine (d18:1/16:0)	0.973	0.979	0.974	0.973	0.929	1.007	0.945	0.921	0.967
1547	Lipid	Ceramides	N-stearoyl-sphingosine (d18:1/18:0)*	0.967	0.946	0.988	0.961	0.946	0.963	0.908	0.837	0.975
100015609	Lipid	Ceramides	N-palmitoyl-sphingadienine (d18:2/16:0)*	1	0.992	1.028	0.933	0.902	0.944	1.037	0.919	1.16
100015632	Lipid	Ceramides	N-stearoyl-sphingadienine (d18:2/18:0)*	0.939	0.938	0.951	0.915	0.979	0.864	1	0.848	1.13
100015731	Lipid	Ceramides	N-palmitoyl-heptadecasphingosine (d17:1/16:0)*	0.945	0.919	0.978	0.941	0.957	0.922	1.221	1.047	1.533
100015735	Lipid	Ceramides	ceramide (d18:1/14:0, d16:1/16:0)*	0.979	0.957	1.015	0.908	0.887	0.926	0.923	0.828	1.025
100015737	Lipid	Ceramides	ceramide (d18:1/17:0, d17:1/18:0)*	0.912	0.903	0.924	0.843	0.86	0.821	0.763	0.814	0.71
273	Lipid	Corticosteroids	cortisone	1.029	1.009	1.042	0.971	0.973	0.989	0.942	0.894	1.011
356	Lipid	Corticosteroids	cortisol	1.019	1.038	0.99	0.981	0.981	0.981	0.981	0.915	1.048
100015971	Lipid	Corticosteroids	cortolone glucuronide (1)	1.008	1.031	0.965	1.041	1.124	0.991	0.835	0.829	0.841
100022013	Lipid	Corticosteroids	tetrahydrocortisol glucuronide	0.983	1.007	0.918	1.034	1.102	1.01	0.821	0.81	0.827
100002990	Lipid	Diacylglycerol	oleoyl-linoleoyl-glycerol (18:1/18:2) [2]	0.99	1.018	0.949	1	0.954	1.051	0.981	0.771	1.202
100010922	Lipid	Diacylglycerol	linoleoyl-arachidonoyl-glycerol (18:2/20:4) [1]*	0.972	1	0.941	1.028	0.932	1.132	0.972	0.89	1.059
100010923	Lipid	Diacylglycerol	linoleoyl-arachidonoyl-glycerol (18:2/20:4) [2]*	0.989	1.011	0.966	1.054	1	1.101	0.87	0.884	0.854
922	Lipid	Dihydroceramides	N-stearoyl-sphinganine (d18:0/18:0)*	0.891	0.8	0.986	0.949	0.831	1.042	0.766	0.7	0.819
100009028	Lipid	Dihydroceramides	N-palmitoyl-sphinganine (d18:0/16:0)	0.953	0.937	0.981	1.007	0.818	1.135	0.926	0.846	0.994
100008954	Lipid	Dihydrosphingomyelins	palmitoyl dihydrosphingomyelin (d18:0/16:0)*	1	1	1.016	1	0.946	1.032	1	1.018	1
100009026	Lipid	Dihydrosphingomyelins	behenoyl dihydrosphingomyelin (d18:0/22:0)*	0.973	0.993	0.955	1.1	0.93	1.204	0.907	0.874	0.93
100009027	Lipid	Dihydrosphingomyelins	sphingomyelin (d18:0/18:0, d19:0/17:0)*	0.954	0.917	1	1.053	0.934	1.129	0.878	0.86	0.893
100009038	Lipid	Dihydrosphingomyelins	myristoyl dihydrosphingomyelin (d18:0/14:0)*	0.96	0.938	0.989	0.971	0.894	1.005	1.017	1.05	0.995
100015786	Lipid	Dihydrosphingomyelins	sphingomyelin (d18:0/20:0, d16:0/22:0)*	0.939	0.935	0.964	1.044	0.94	1.115	0.967	1.018	0.927
1137	Lipid	Endocannabinoid	oleoyl ethanolamide	1.005	1.051	0.983	0.936	0.99	0.89	0.904	0.812	0.987
1489	Lipid	Endocannabinoid	palmitoyl ethanolamide	1.02	1.022	1.026	0.993	1.129	0.833	0.932	0.835	0.942
100002254	Lipid	Endocannabinoid	stearoyl ethanolamide	1.058	1.038	1.082	0.847	1.015	0.651	1.015	0.838	1.048
100003119	Lipid	Endocannabinoid	N-oleoyltaurine	1.013	0.946	1.102	0.974	1.089	0.882	0.917	0.901	0.921
100006726	Lipid	Endocannabinoid	linoleoyl ethanolamide	0.973	1.03	0.945	0.956	1	0.913	0.788	0.778	0.827
100015641	Lipid	Endocannabinoid	N-oleoylserine	1.036	1.013	1.067	0.976	0.987	0.955	1.036	1.057	1.011
100005996	Lipid	Fatty Acid Metabolism (Acyl Carnitine, Dicarboxylate)	octadecenedioylcarnitine (C18:1-DC)*	0.976	0.918	1.03	1.042	1.041	1.037	1.144	0.988	1.299
100005998	Lipid	Fatty Acid Metabolism (Acyl Carnitine, Dicarboxylate)	octadecanedioylcarnitine (C18-DC)*	1	0.968	1.029	0.993	1.051	0.949	1.19	0.956	1.46
100006614	Lipid	Fatty Acid Metabolism (Acyl Carnitine, Dicarboxylate)	adipoylcarnitine (C6-DC)	0.96	0.968	0.947	0.887	0.935	0.853	0.876	0.686	1.071
100006627	Lipid	Fatty Acid Metabolism (Acyl Carnitine, Dicarboxylate)	suberoylcarnitine (C8-DC)	1.183	1.397	0.971	0.877	1.302	0.427	1.338	0.563	1.589
100009407	Lipid	Fatty Acid Metabolism (Acyl Carnitine, Dicarboxylate)	pimeloylcarnitine/3-methyladipoylcarnitine (C7-DC)	1.019	1.006	1.048	0.963	1.025	0.915	0.907	0.734	1.073
100003926	Lipid	Fatty Acid Metabolism (Acyl Carnitine, Hydroxy)	(R)-3-hydroxybutyrylcarnitine	1.014	0.984	1.06	1.014	1.039	0.98	0.734	0.445	0.973
100009271	Lipid	Fatty Acid Metabolism (Acyl Carnitine, Hydroxy)	(S)-3-hydroxybutyrylcarnitine	1.026	1.041	1.029	1.09	1.122	1.049	0.847	0.721	0.951
100019801	Lipid	Fatty Acid Metabolism (Acyl Carnitine, Hydroxy)	3-hydroxyoleoylcarnitine	1.004	1.005	1.004	1.187	1.351	1.069	1.055	0.784	1.251
100020825	Lipid	Fatty Acid Metabolism (Acyl Carnitine, Hydroxy)	3-hydroxyhexanoylcarnitine (1)	1.019	1.033	1.018	1.093	1.152	1.047	0.888	0.801	0.965
100021141	Lipid	Fatty Acid Metabolism (Acyl Carnitine, Hydroxy)	3-hydroxydecanoylcarnitine	1.022	1.026	1.006	0.995	1.175	0.852	0.941	0.876	1.017
100021990	Lipid	Fatty Acid Metabolism (Acyl Carnitine, Hydroxy)	3-hydroxyoctanoylcarnitine (1)	1.012	1.022	0.994	1.006	1.171	0.878	0.971	0.873	1.067
100021991	Lipid	Fatty Acid Metabolism (Acyl Carnitine, Hydroxy)	3-hydroxyoctanoylcarnitine (2)	1.017	1.016	1.019	0.988	1.12	0.881	0.983	0.863	1.125
100000776	Lipid	Fatty Acid Metabolism (Acyl Carnitine, Long Chain Saturated)	palmitoylcarnitine (C16)	1	0.993	1.014	0.979	0.993	0.972	0.979	0.918	1.05
100001270	Lipid	Fatty Acid Metabolism (Acyl Carnitine, Long Chain Saturated)	myristoylcarnitine (C14)	1.017	0.966	1.073	0.934	0.983	0.895	0.963	0.827	1.093
100001391	Lipid	Fatty Acid Metabolism (Acyl Carnitine, Long Chain Saturated)	stearoylcarnitine (C18)	1.019	1.006	1.02	0.942	0.945	0.947	1.103	1.043	1.167
100004054	Lipid	Fatty Acid Metabolism (Acyl Carnitine, Long Chain Saturated)	margaroylcarnitine (C17)*	0.97	0.94	1.005	0.941	1.025	0.873	1.049	1	1.113
100015832	Lipid	Fatty Acid Metabolism (Acyl Carnitine, Long Chain Saturated)	behenoylcarnitine (C22)*	1	0.988	1.019	0.988	1.018	0.963	1.129	0.951	1.29
100015833	Lipid	Fatty Acid Metabolism (Acyl Carnitine, Long Chain Saturated)	arachidoylcarnitine (C20)*	1.03	1.033	1.026	0.925	0.981	0.896	1.189	1.115	1.295
100015834	Lipid	Fatty Acid Metabolism (Acyl Carnitine, Long Chain Saturated)	lignoceroylcarnitine (C24)*	1.007	1.02	0.986	1.007	1.007	1.007	1.208	1.166	1.245
100015835	Lipid	Fatty Acid Metabolism (Acyl Carnitine, Long Chain Saturated)	cerotoylcarnitine (C26)*	1.015	1.021	1	0.97	0.973	0.984	1.163	1.233	1.073
100000781	Lipid	Fatty Acid Metabolism (Acyl Carnitine, Medium Chain)	hexanoylcarnitine (C6)	0.994	0.981	1.023	0.945	0.994	0.901	0.767	0.682	0.848
100001247	Lipid	Fatty Acid Metabolism (Acyl Carnitine, Medium Chain)	octanoylcarnitine (C8)	0.968	0.96	0.985	0.892	0.989	0.812	0.769	0.682	0.843
100001251	Lipid	Fatty Acid Metabolism (Acyl Carnitine, Medium Chain)	decanoylcarnitine (C10)	0.975	0.946	1.008	0.873	0.973	0.796	0.835	0.829	0.836
100001392	Lipid	Fatty Acid Metabolism (Acyl Carnitine, Medium Chain)	laurylcarnitine (C12)	1.017	0.965	1.073	0.949	1.047	0.877	0.903	0.794	1.011
100006620	Lipid	Fatty Acid Metabolism (Acyl Carnitine, Medium Chain)	nonanoylcarnitine (C9)	0.975	0.944	1.012	0.873	0.915	0.839	0.82	0.821	0.811
100021728	Lipid	Fatty Acid Metabolism (Acyl Carnitine, Medium Chain)	cis-3,4-methyleneheptanoylcarnitine	1.034	1.04	1.034	1.141	1.139	1.143	0.832	0.841	0.816
100001501	Lipid	Fatty Acid Metabolism (Acyl Carnitine, Monounsaturated)	oleoylcarnitine (C18:1)	1.022	1.016	1.027	0.989	1.022	0.963	1.005	0.941	1.064
100002259	Lipid	Fatty Acid Metabolism (Acyl Carnitine, Monounsaturated)	cis-4-decenoylcarnitine (C10:1)	0.985	1.008	0.971	0.939	1.008	0.882	0.885	0.728	1.037
100006051	Lipid	Fatty Acid Metabolism (Acyl Carnitine, Monounsaturated)	myristoleoylcarnitine (C14:1)*	1.02	0.989	1.066	0.975	1.091	0.892	0.905	0.742	1.052
100009406	Lipid	Fatty Acid Metabolism (Acyl Carnitine, Monounsaturated)	palmitoleoylcarnitine (C16:1)*	1.024	0.996	1.056	0.968	1.101	0.861	0.931	0.807	1.038
100015836	Lipid	Fatty Acid Metabolism (Acyl Carnitine, Monounsaturated)	ximenoylcarnitine (C26:1)*	1.025	1.024	1.013	1.006	0.965	1.059	1.099	1.182	1.013
100015838	Lipid	Fatty Acid Metabolism (Acyl Carnitine, Monounsaturated)	eicosenoylcarnitine (C20:1)*	1.032	1.035	1.028	0.972	1.043	0.923	1.124	1	1.256
100015846	Lipid	Fatty Acid Metabolism (Acyl Carnitine, Monounsaturated)	nervonoylcarnitine (C24:1)*	1.035	1.05	1.02	0.99	0.96	1.02	0.99	0.926	1.061
100016069	Lipid	Fatty Acid Metabolism (Acyl Carnitine, Monounsaturated)	5-dodecenoylcarnitine (C12:1)	0.977	0.972	1.014	0.955	0.972	0.918	0.813	0.406	1.097
100021131	Lipid	Fatty Acid Metabolism (Acyl Carnitine, Monounsaturated)	undecenoylcarnitine (C11:1)	1.01	0.99	1.024	1.01	0.971	1.041	1.13	1.103	1.157
100021136	Lipid	Fatty Acid Metabolism (Acyl Carnitine, Monounsaturated)	3-decenoylcarnitine	1.056	1.042	1.055	0.808	0.838	0.675	0.582	0.696	0.515
100003151	Lipid	Fatty Acid Metabolism (Acyl Carnitine, Polyunsaturated)	linoleoylcarnitine (C18:2)*	1.069	1.096	1.024	1.015	1.051	0.992	1.023	1.059	0.984
100015831	Lipid	Fatty Acid Metabolism (Acyl Carnitine, Polyunsaturated)	linolenoylcarnitine (C18:3)*	1.065	1.081	1.035	0.978	1.076	0.899	0.831	0.758	0.903
100015837	Lipid	Fatty Acid Metabolism (Acyl Carnitine, Polyunsaturated)	arachidonoylcarnitine (C20:4)	1.087	1.126	0.993	0.981	1.022	0.965	1.025	1.159	0.838
100015839	Lipid	Fatty Acid Metabolism (Acyl Carnitine, Polyunsaturated)	dihomo-linoleoylcarnitine (C20:2)*	1.072	1.091	1.045	0.971	0.979	0.97	1.123	1.021	1.233
100015840	Lipid	Fatty Acid Metabolism (Acyl Carnitine, Polyunsaturated)	dihomo-linolenoylcarnitine (C20:3n3 or 6)*	1.041	1.064	0.993	0.979	0.987	0.985	0.979	0.975	0.985
100015845	Lipid	Fatty Acid Metabolism (Acyl Carnitine, Polyunsaturated)	docosahexaenoylcarnitine (C22:6)*	0.85	0.933	0.743	1.323	1.386	1.289	0.388	0.188	0.587
100000802	Lipid	Fatty Acid Metabolism (Acyl Carnitine, Short Chain)	acetylcarnitine (C2)	1	0.992	1	1.008	1.039	0.971	0.901	0.811	0.978
100009233	Lipid	Fatty Acid Metabolism (Acyl Choline)	palmitoylcholine	0.968	0.997	0.95	1.086	0.87	1.235	1.129	1.043	1.204
100009331	Lipid	Fatty Acid Metabolism (Acyl Choline)	oleoylcholine	1.007	1.051	0.972	1.057	0.919	1.15	1.333	1.283	1.455
100009332	Lipid	Fatty Acid Metabolism (Acyl Choline)	arachidonoylcholine	0.924	0.98	0.883	1.079	0.713	1.368	1.177	1.043	1.284
100009333	Lipid	Fatty Acid Metabolism (Acyl Choline)	docosahexaenoylcholine	0.788	0.753	0.817	1.212	0.388	1.383	1.007	1.13	NA
100009335	Lipid	Fatty Acid Metabolism (Acyl Choline)	dihomo-linolenoyl-choline	0.934	1.089	0.796	0.901	0.32	1.18	0.823	0.707	1.434
100015759	Lipid	Fatty Acid Metabolism (Acyl Choline)	stearoylcholine*	1	1.276	0.755	0.951	0.575	1.133	1.041	0.826	2.021
100015760	Lipid	Fatty Acid Metabolism (Acyl Choline)	linoleoylcholine*	0.945	0.953	0.951	1.094	0.857	1.291	1.259	1.433	1.118
100001733	Lipid	Fatty Acid Metabolism (Acyl Glutamine)	hexanoylglutamine	0.994	1	1.011	0.965	1.037	0.907	0.821	0.534	1.077
100020631	Lipid	Fatty Acid Metabolism (Acyl Glutamine)	4-methylhexanoylglutamine	1.006	0.888	1.136	1.012	0.815	1.119	0.546	0.647	0.446
100001527	Lipid	Fatty Acid Metabolism (Acyl Glycine)	hexanoylglycine	0.835	0.832	0.864	0.878	0.832	0.864	0.669	0.888	0.533
100003686	Lipid	Fatty Acid Metabolism (Acyl Glycine)	N-palmitoylglycine	1.008	1.009	1.008	0.983	1.009	0.953	0.916	0.945	0.891
100016110	Lipid	Fatty Acid Metabolism (Acyl Glycine)	2-butenoylglycine	0.938	0.939	0.98	0.969	1.087	0.871	0.863	0.748	0.911
100019884	Lipid	Fatty Acid Metabolism (Acyl Glycine)	trans-2-hexenoylglycine	0.9	0.95	0.907	0.95	1.094	0.849	0.82	0.583	0.961
100020211	Lipid	Fatty Acid Metabolism (Acyl Glycine)	3-hydroxybutyroylglycine**	0.962	1	0.969	1.006	0.932	1.005	0.796	0.709	0.856
100021198	Lipid	Fatty Acid Metabolism (Acyl Glycine)	picolinoylglycine	0.945	0.899	0.986	0.963	0.952	1	0.822	0.92	0.686
100021992	Lipid	Fatty Acid Metabolism (Acyl Glycine)	cis-3,4-methyleneheptanoylglycine	0.944	0.973	0.942	0.968	1.036	0.927	0.872	1.054	0.745
100001054	Lipid	Fatty Acid Metabolism (also BCAA Metabolism)	butyrylcarnitine (C4)	1.02	1.032	1	1.072	1.117	1.039	0.752	0.792	0.717
100001150	Lipid	Fatty Acid Metabolism (also BCAA Metabolism)	propionylglycine	0.905	0.895	0.927	1.024	0.965	1.051	0.889	0.912	0.876
100001151	Lipid	Fatty Acid Metabolism (also BCAA Metabolism)	butyrylglycine	0.913	0.897	0.949	0.957	1.021	0.898	0.783	0.834	0.75
100001162	Lipid	Fatty Acid Metabolism (also BCAA Metabolism)	propionylcarnitine (C3)	1.054	1.043	1.05	1.054	1	1.126	0.892	0.879	0.899
100001526	Lipid	Fatty Acid Synthesis	malonylcarnitine	0.96	0.972	0.903	1.008	1.128	0.956	0.865	0.936	0.761
100004227	Lipid	Fatty Acid, Amino	2-aminooctanoate	1.007	1.026	0.962	1.035	1.026	1.053	1.312	1.298	1.318
100004542	Lipid	Fatty Acid, Amino	2-aminoheptanoate	1.083	1.08	1.086	1.083	1.115	1.057	1.018	0.973	1.067
100020204	Lipid	Fatty Acid, Amino	N-acetyl-2-aminooctanoate*	0.964	0.937	0.969	1.045	1.119	0.99	1.072	1.183	0.908
477	Lipid	Fatty Acid, Branched	pristanate	1.01	1.022	1.006	0.856	1.171	0.698	0.962	0.721	1.183
100002356	Lipid	Fatty Acid, Branched	(16 or 17)-methylstearate (a19:0 or i19:0)	0.964	0.961	0.98	0.893	0.945	0.849	0.864	0.78	0.934
100002945	Lipid	Fatty Acid, Branched	(14 or 15)-methylpalmitate (a17:0 or i17:0)	0.923	0.912	0.966	0.832	1.154	0.529	1.077	1.176	0.983
100021727	Lipid	Fatty Acid, Branched	cis-3,4-methyleneheptanoate	1.057	1.074	1.067	1.089	1.047	1.11	0.898	0.98	0.834
339	Lipid	Fatty Acid, Dicarboxylate	glutarate (C5-DC)	1.034	1	1.036	1.103	1.194	1	0.69	0.71	0.679
2029	Lipid	Fatty Acid, Dicarboxylate	azelate (C9-DC)	1.049	1.032	1.068	0.951	0.857	1.051	0.689	0.222	0.932
100000016	Lipid	Fatty Acid, Dicarboxylate	suberate (C8-DC)	1.01	0.941	1.102	0.94	0.832	1.031	0.7	0.525	0.888
100000101	Lipid	Fatty Acid, Dicarboxylate	pimelate (C7-DC)	0.914	0.695	1.163	0.963	0.634	1.15	1.074	1.037	1.113
100000707	Lipid	Fatty Acid, Dicarboxylate	maleate	0.911	0.949	0.866	0.839	0.857	0.817	0.778	0.954	0.613
100001102	Lipid	Fatty Acid, Dicarboxylate	dodecanedioate (C12-DC)	0.997	1.167	0.865	1.013	0.856	1.087	0.799	0.517	1.027
100001153	Lipid	Fatty Acid, Dicarboxylate	2-hydroxyadipate	1.048	0.619	1.641	0.49	NA	0.495	1.058	NA	1.068
100001178	Lipid	Fatty Acid, Dicarboxylate	3-carboxy-4-methyl-5-propyl-2-furanpropanoate (CMPF)	1.076	1.078	1.078	0.913	1.116	0.761	0.715	0.923	0.508
100001211	Lipid	Fatty Acid, Dicarboxylate	sebacate (C10-DC)	0.972	1	0.963	0.96	0.798	1.064	0.71	0.491	0.904
100001454	Lipid	Fatty Acid, Dicarboxylate	3-hydroxydodecanedioate*	0.938	0.893	1	1.053	1.102	1.009	0.675	0.34	1.009
100001613	Lipid	Fatty Acid, Dicarboxylate	tetradecanedioate (C14-DC)	0.958	0.939	0.995	1.01	0.989	1.025	0.771	0.598	0.931
100001614	Lipid	Fatty Acid, Dicarboxylate	hexadecanedioate (C16-DC)	0.958	0.935	0.994	1.055	1.026	1.069	0.848	0.71	0.983
100001615	Lipid	Fatty Acid, Dicarboxylate	octadecanedioate (C18-DC)	0.976	0.894	1.071	0.992	1.033	0.952	0.976	0.772	1.175
100001617	Lipid	Fatty Acid, Dicarboxylate	undecanedioate (C11-DC)	1.05	1.051	1.05	0.85	1.013	0.65	0.6	0.418	0.688
100001765	Lipid	Fatty Acid, Dicarboxylate	3-methyladipate	0.972	0.901	1.052	0.889	0.968	0.844	0.806	0.901	0.66
100002070	Lipid	Fatty Acid, Dicarboxylate	2-hydroxyglutarate	0.985	0.978	0.993	0.963	0.941	0.971	1.11	0.919	1.268
100002199	Lipid	Fatty Acid, Dicarboxylate	tridecenedioate (C13:1-DC)*	0.968	0.896	1.056	0.96	1.048	0.895	0.952	0.728	1.177
100002537	Lipid	Fatty Acid, Dicarboxylate	4-hydroxy-2-oxoglutaric acid	0.982	1.055	0.9	1.055	0.989	1.104	1.136	1.226	1.048
100002951	Lipid	Fatty Acid, Dicarboxylate	eicosanedioate (C20-DC)	0.992	0.969	1.026	1.008	1.016	1.017	0.959	0.914	1.009
100002952	Lipid	Fatty Acid, Dicarboxylate	docosadioate (C22-DC)	1	1	1	0.962	0.949	0.984	0.954	0.934	0.976
100004396	Lipid	Fatty Acid, Dicarboxylate	3-hydroxyadipate	0.82	0.849	0.79	0.926	1.076	0.758	0.992	0.496	1.226
100019794	Lipid	Fatty Acid, Dicarboxylate	hydroxy-CMPF*	1.079	1.068	1.1	0.985	1.18	0.841	0.799	1.075	0.551
100019972	Lipid	Fatty Acid, Dicarboxylate	dodecenedioate (C12:1-DC)*	0.973	0.935	1.021	0.982	1.04	0.928	1.1	0.86	1.304
100019975	Lipid	Fatty Acid, Dicarboxylate	hexadecenedioate (C16:1-DC)*	1	0.968	1.05	1.05	1	1.101	0.862	0.797	0.931
100019978	Lipid	Fatty Acid, Dicarboxylate	octadecenedioate (C18:1-DC)	0.99	0.9	1.094	1.02	1	1.035	1.075	1.145	1.01
100019981	Lipid	Fatty Acid, Dicarboxylate	heptenedioate (C7:1-DC)*	0.956	0.899	1.022	0.927	1.029	0.853	0.964	0.899	1.022
100019982	Lipid	Fatty Acid, Dicarboxylate	octadecadienedioate (C18:2-DC)*	0.982	0.932	1.048	1.024	0.944	1.084	1	1.031	0.97
100020004	Lipid	Fatty Acid, Dicarboxylate	3-carboxy-4-methyl-5-pentyl-2-furanpropionate (3-CMPFP)**	1.063	1.082	1.039	0.886	0.959	0.829	0.949	1.018	0.878
100020378	Lipid	Fatty Acid, Dicarboxylate	2-hydroxysebacate	1.004	0.893	1.132	1.03	1	1.066	0.877	0.85	0.907
100020478	Lipid	Fatty Acid, Dicarboxylate	dodecadienoate (12:2)*	0.993	0.992	1.014	0.956	1.074	0.871	0.859	0.73	0.966
100021100	Lipid	Fatty Acid, Dicarboxylate	tetradecadienedioate (C14:2-DC)*	1.006	1	1.038	0.939	0.964	0.903	0.84	0.482	1.108
100021105	Lipid	Fatty Acid, Dicarboxylate	eicosenedioate (C20:1-DC)*	1.026	1.072	0.942	0.921	1	0.855	0.947	0.964	0.913
100021374	Lipid	Fatty Acid, Dicarboxylate	branched chain 14:0 dicarboxylic acid**	0.912	0.937	0.868	0.97	1.026	0.931	0.897	0.899	0.893
100021711	Lipid	Fatty Acid, Dicarboxylate	decadienedioic acid (C10:2-DC)**	0.994	0.971	1.039	0.906	0.942	0.866	0.836	0.514	1.084
179	Lipid	Fatty Acid, Dihydroxy	9,10-DiHOME	0.978	1	1.021	1.133	1.244	1.063	1.311	1.415	1.25
100001730	Lipid	Fatty Acid, Dihydroxy	3,4-dihydroxybutyrate	1.008	0.992	1.025	1.099	0.976	1.202	1.008	0.976	1.034
100002284	Lipid	Fatty Acid, Dihydroxy	2S,3R-dihydroxybutyrate	0.977	0.961	0.971	1.016	1.111	0.952	1.133	1.203	1.019
100002367	Lipid	Fatty Acid, Dihydroxy	2R,3R-dihydroxybutyrate	0.991	0.982	1	1	1.079	0.952	1.037	1.158	0.894
1239	Lipid	Fatty Acid, Monohydroxy	2-hydroxystearate	0.982	0.99	1	0.936	0.886	0.974	0.982	1.019	0.956
100000743	Lipid	Fatty Acid, Monohydroxy	2-hydroxyoctanoate	0.962	0.962	0.971	1.015	0.985	1.029	0.962	1.054	0.875
100000773	Lipid	Fatty Acid, Monohydroxy	3-hydroxyoctanoate	0.968	0.872	1.076	1.054	1.011	1.092	0.785	0.695	0.88
100000882	Lipid	Fatty Acid, Monohydroxy	3-hydroxymyristate	0.987	0.948	1.037	1	1.096	0.921	0.78	0.704	0.854
100000997	Lipid	Fatty Acid, Monohydroxy	3-hydroxydecanoate	0.971	0.881	1.077	1.022	1.074	0.979	0.813	0.667	0.951
100001112	Lipid	Fatty Acid, Monohydroxy	3-hydroxylaurate	0.987	0.936	1.054	0.974	1.15	0.85	0.857	0.643	1.048
100001145	Lipid	Fatty Acid, Monohydroxy	3-hydroxysebacate	0.898	0.823	0.981	1.037	1	1.065	0.6	0.363	0.865
100001148	Lipid	Fatty Acid, Monohydroxy	5-hydroxyhexanoate	1.021	1.058	1	0.929	0.912	0.951	1	1.117	0.873
100001579	Lipid	Fatty Acid, Monohydroxy	2-hydroxypalmitate	1	1	1.008	0.957	0.955	0.943	0.94	0.955	0.926
100001723	Lipid	Fatty Acid, Monohydroxy	alpha-hydroxycaproate	1	0.914	1.094	1.055	1.052	1.038	1.018	0.879	1.17
100002196	Lipid	Fatty Acid, Monohydroxy	13-HODE + 9-HODE	1.04	1.043	1	1.04	1.087	0.964	1.04	1.13	0.929
100002953	Lipid	Fatty Acid, Monohydroxy	16-hydroxypalmitate	0.991	1.019	0.983	0.973	1.183	0.73	0.7	0.558	0.748
100004089	Lipid	Fatty Acid, Monohydroxy	2-hydroxydecanoate	1	0.957	1.055	1.111	1.065	1.16	1.12	1.13	1.119
100005834	Lipid	Fatty Acid, Monohydroxy	9-hydroxystearate	1.006	1.007	1.046	0.927	0.843	0.932	0.876	0.739	0.977
100006367	Lipid	Fatty Acid, Monohydroxy	3-hydroxyhexanoate	1	0.97	1.045	1.052	1.048	1.056	0.902	0.839	0.961
100008933	Lipid	Fatty Acid, Monohydroxy	3-hydroxystearate	1.069	1.011	1.105	0.92	1	0.721	0.517	0.146	0.698
100008934	Lipid	Fatty Acid, Monohydroxy	2-hydroxylaurate	1.018	0.939	1.115	0.954	1.044	0.808	0.982	0.728	1.135
100015637	Lipid	Fatty Acid, Monohydroxy	2-hydroxybehenate	1.042	1.094	0.967	0.941	1.017	0.811	1.143	1.06	1.164
100015638	Lipid	Fatty Acid, Monohydroxy	2-hydroxynervonate*	1.007	1.057	0.953	1.055	1.135	0.973	1.041	0.872	1.107
100019892	Lipid	Fatty Acid, Monohydroxy	2-hydroxyarachidate*	0.979	0.985	0.966	1.057	0.926	1.131	1.136	1.37	0.917
100019966	Lipid	Fatty Acid, Monohydroxy	3-hydroxyoleate*	1.042	1.116	0.995	0.685	0.925	0.387	0.768	0.055	0.99
1254	Lipid	Glycerolipid Metabolism	glycerol	0.738	0.711	0.775	0.753	0.92	0.641	0.895	1.575	0.448
100000258	Lipid	Glycerolipid Metabolism	glycerol 3-phosphate	0.971	0.944	1	1.057	0.861	1.176	1.257	1.222	1.265
100001882	Lipid	Hexosylceramides (HCER)	glycosyl-N-stearoyl-sphingosine (d18:1/18:0)	1.015	0.992	1.041	1.007	0.968	1.02	1.051	1.119	1
100009272	Lipid	Hexosylceramides (HCER)	glycosyl-N-palmitoyl-sphingosine (d18:1/16:0)	1.025	1.009	1.041	1.025	0.948	1.083	1.008	1.07	0.95
100015625	Lipid	Hexosylceramides (HCER)	glycosyl-N-behenoyl-sphingadienine (d18:2/22:0)*	1.036	1.033	1.051	1.012	0.948	1.034	1.188	1.203	1.181
100015745	Lipid	Hexosylceramides (HCER)	glycosyl ceramide (d18:2/24:1, d18:1/24:2)*	1.023	1.017	1.043	1.047	0.966	1.071	1.031	1.069	1.007
100015748	Lipid	Hexosylceramides (HCER)	glycosyl-N-tricosanoyl-sphingadienine (d18:2/23:0)*	1.05	1.029	1.098	1.01	0.943	1.036	1.264	1.257	1.28
100015751	Lipid	Hexosylceramides (HCER)	glycosyl ceramide (d18:1/23:1, d17:1/24:1)*	1.1	1.059	1.135	1.174	1.08	1.219	1.055	1.064	1.07
100015752	Lipid	Hexosylceramides (HCER)	glycosyl-N-(2-hydroxynervonoyl)-sphingosine (d18:1/24:1(2OH))*	1.085	1.076	1.114	1.149	0.942	1.236	0.965	1.11	0.86
100015882	Lipid	Hexosylceramides (HCER)	glycosyl ceramide (d18:1/20:0, d16:1/22:0)*	1.023	1.012	1.044	1.006	0.928	1.049	1.144	1.139	1.154
363	Lipid	Inositol Metabolism	myo-inositol	0.977	0.963	1	0.962	1.015	0.924	0.91	0.836	0.992
100001859	Lipid	Inositol Metabolism	chiro-inositol	0.929	1.014	0.794	1.158	1.156	1.2	0.934	0.896	0.972
254	Lipid	Ketone Bodies	3-hydroxybutyrate (BHBA)	0.994	0.972	1.035	0.867	1	0.779	0.753	0.352	1.099
100009030	Lipid	Lactosylceramides (LCER)	lactosyl-N-palmitoyl-sphingosine (d18:1/16:0)	1.01	1.01	1.01	0.981	0.99	0.981	1.029	1.057	1
100015620	Lipid	Lactosylceramides (LCER)	lactosyl-N-nervonoyl-sphingosine (d18:1/24:1)*	1.007	0.986	1.039	1.034	0.964	1.066	1.034	1.116	0.961
452	Lipid	Long Chain Monounsaturated Fatty Acid	palmitoleate (16:1n7)	0.937	0.967	0.944	0.889	0.901	0.844	0.778	0.516	0.938
1087	Lipid	Long Chain Monounsaturated Fatty Acid	erucate (22:1n9)	1.058	1.151	0.946	0.803	0.737	0.862	0.832	0.877	0.784
100001198	Lipid	Long Chain Monounsaturated Fatty Acid	myristoleate (14:1n5)	0.948	0.932	1.005	0.86	0.915	0.802	0.843	0.585	0.991
100001277	Lipid	Long Chain Monounsaturated Fatty Acid	10-nonadecenoate (19:1n9)	0.945	0.951	0.962	0.89	0.972	0.827	0.78	0.662	0.876
100001278	Lipid	Long Chain Monounsaturated Fatty Acid	10-heptadecenoate (17:1n7)	0.924	0.957	0.936	0.882	0.965	0.813	0.757	0.591	0.877
100001335	Lipid	Long Chain Monounsaturated Fatty Acid	eicosenoate (20:1)	0.97	0.987	0.966	0.897	0.967	0.843	0.824	0.762	0.882
100008930	Lipid	Long Chain Monounsaturated Fatty Acid	oleate/vaccenate (18:1)	0.953	0.974	0.958	0.915	0.991	0.853	0.837	0.737	0.916
180	Lipid	Long Chain Polyunsaturated Fatty Acid (n3 and n6)	linoleate (18:2n6)	0.965	0.986	0.958	0.918	0.986	0.854	0.835	0.712	0.927
229	Lipid	Long Chain Polyunsaturated Fatty Acid (n3 and n6)	arachidonate (20:4n6)	0.953	0.949	0.979	0.907	0.949	0.872	0.907	0.821	0.979
1231	Lipid	Long Chain Polyunsaturated Fatty Acid (n3 and n6)	dihomo-linoleate (20:2n6)	0.979	1.012	0.972	0.896	0.988	0.83	0.771	0.659	0.877
2050	Lipid	Long Chain Polyunsaturated Fatty Acid (n3 and n6)	eicosapentaenoate (EPA 20:5n3)	0.955	0.919	1	0.966	0.946	0.951	0.716	0.743	0.696
100000665	Lipid	Long Chain Polyunsaturated Fatty Acid (n3 and n6)	docosahexaenoate (DHA 22:6n3)	1	1	1.022	0.938	1.022	0.869	0.745	0.732	0.76
100001181	Lipid	Long Chain Polyunsaturated Fatty Acid (n3 and n6)	docosapentaenoate (n3 DPA22:5n3)	0.918	0.909	0.948	0.871	0.917	0.82	0.789	0.636	0.895
100001182	Lipid	Long Chain Polyunsaturated Fatty Acid (n3 and n6)	docosadienoate (22:2n6)	1	1.021	1	0.889	0.936	0.854	0.818	0.745	0.883
100001193	Lipid	Long Chain Polyunsaturated Fatty Acid (n3 and n6)	adrenate (22:4n6)	0.943	0.922	0.969	0.943	0.961	0.907	0.759	0.649	0.856
100001195	Lipid	Long Chain Polyunsaturated Fatty Acid (n3 and n6)	docosatrienoate (22:3n3)	1.026	1.1	0.951	0.882	0.857	0.878	0.697	0.614	0.768
100001229	Lipid	Long Chain Polyunsaturated Fatty Acid (n3 and n6)	stearidonate (18:4n3)	0.916	1.02	0.874	1	0.901	1.019	0.603	0.564	0.642
100001337	Lipid	Long Chain Polyunsaturated Fatty Acid (n3 and n6)	linolenate [alpha or gamma (18:3n3 or 6)]	0.941	0.982	0.938	0.934	1.027	0.857	0.618	0.473	0.72
100001580	Lipid	Long Chain Polyunsaturated Fatty Acid (n3 and n6)	docosapentaenoate (n6 DPA 22:5n6)	1.017	1.037	1.015	0.95	1	0.923	0.783	0.704	0.862
100001739	Lipid	Long Chain Polyunsaturated Fatty Acid (n3 and n6)	dihomo-linolenate (20:3n3 or n6)	0.956	0.967	0.961	0.897	0.933	0.855	0.853	0.717	0.947
100009394	Lipid	Long Chain Polyunsaturated Fatty Acid (n3 and n6)	hexadecadienoate (16:2n6)	0.935	0.963	0.947	0.917	0.902	0.886	0.759	0.598	0.871
100015762	Lipid	Long Chain Polyunsaturated Fatty Acid (n3 and n6)	docosatrienoate (22:3n6)*	0.802	0.768	0.842	0.922	1.071	0.8	0.845	0.777	0.883
100015785	Lipid	Long Chain Polyunsaturated Fatty Acid (n3 and n6)	nisinate (24:6n3)	1.032	0.983	1.107	0.984	0.933	1.015	0.722	0.783	0.679
100015797	Lipid	Long Chain Polyunsaturated Fatty Acid (n3 and n6)	heneicosapentaenoate (21:5n3)	0.885	0.745	1.085	0.993	1.693	0.536	1.805	2.074	NA
100020343	Lipid	Long Chain Polyunsaturated Fatty Acid (n3 and n6)	tetradecadienoate (14:2)*	0.977	0.962	1.013	0.868	1.009	0.762	0.736	0.547	0.868
314	Lipid	Long Chain Saturated Fatty Acid	behenate (22:0)*	0.931	0.981	0.847	0.663	0.8	0.327	1.307	0.181	1.918
424	Lipid	Long Chain Saturated Fatty Acid	palmitate (16:0)	0.97	0.978	0.972	0.93	0.978	0.889	0.84	0.761	0.898
439	Lipid	Long Chain Saturated Fatty Acid	stearate (18:0)	0.981	0.99	0.973	0.925	0.98	0.876	0.879	0.842	0.92
519	Lipid	Long Chain Saturated Fatty Acid	myristate (14:0)	0.932	0.95	0.953	0.884	0.901	0.86	0.81	0.669	0.912
891	Lipid	Long Chain Saturated Fatty Acid	margarate (17:0)	0.937	0.965	0.942	0.882	0.983	0.818	0.78	0.722	0.839
892	Lipid	Long Chain Saturated Fatty Acid	nonadecanoate (19:0)	0.969	0.967	0.978	0.915	0.975	0.867	0.868	0.844	0.896
893	Lipid	Long Chain Saturated Fatty Acid	arachidate (20:0)	0.974	1	0.949	0.912	0.911	0.906	1.053	1.125	0.983
980	Lipid	Long Chain Saturated Fatty Acid	pentadecanoate (15:0)	0.943	0.944	0.962	0.887	0.936	0.84	0.887	0.824	0.942
100000656	Lipid	Lysophospholipid	1-stearoyl-GPI (18:0)	0.992	1.019	0.978	0.917	0.88	0.91	1.066	0.935	1.179
100001263	Lipid	Lysophospholipid	1-palmitoyl-GPC (16:0)	1.014	1.028	1.014	0.972	0.958	1.014	1	1	1.028
100001271	Lipid	Lysophospholipid	1-stearoyl-GPC (18:0)	1	1.031	1	0.97	0.923	1.015	1.03	1.062	1.015
100001272	Lipid	Lysophospholipid	1-oleoyl-GPC (18:1)	1	0.991	1	0.991	0.972	1.009	1.093	1.142	1.046
100001395	Lipid	Lysophospholipid	1-linoleoyl-GPC (18:2)	1.016	1.033	1.008	0.975	0.902	1.033	1.131	1.197	1.074
100001445	Lipid	Lysophospholipid	1-palmitoyl-GPA (16:0)	1	1	1.071	0.846	0.583	1.286	1.077	1.583	0.786
100001461	Lipid	Lysophospholipid	1-stearoyl-GPE (18:0)	1.012	1.026	1.012	0.988	0.909	1.035	1.025	1.065	0.976
100001462	Lipid	Lysophospholipid	1-stearoyl-GPG (18:0)	1.069	1.11	1.043	0.958	0.836	1.057	1.056	1.11	1.029
100001511	Lipid	Lysophospholipid	1-palmitoleoyl-GPC (16:1)*	1	1	1.017	0.974	0.935	1	0.974	0.954	1
100001551	Lipid	Lysophospholipid	1-arachidonoyl-GPC (20:4n6)*	0.969	0.959	0.979	1	0.969	1.021	1.093	1.175	1.01
100001561	Lipid	Lysophospholipid	2-palmitoleoyl-GPC (16:1)*	1.009	0.99	1.042	0.945	0.901	0.958	1.091	1.02	1.153
100001562	Lipid	Lysophospholipid	2-palmitoyl-GPC (16:0)*	1.044	1.059	1.014	0.956	0.941	0.957	1.015	1.015	0.986
100001567	Lipid	Lysophospholipid	1-palmitoyl-GPE (16:0)	1.032	1.033	1.041	1	0.944	1.041	0.989	1.089	0.918
100001569	Lipid	Lysophospholipid	1-oleoyl-GPE (18:1)	0.979	0.972	0.993	1.042	0.923	1.142	1.127	1.196	1.057
100001570	Lipid	Lysophospholipid	1-linoleoyl-GPE (18:2)*	1.025	1.044	1	0.994	0.886	1.067	1.106	1.127	1.085
100001571	Lipid	Lysophospholipid	1-arachidonoyl-GPE (20:4n6)*	0.993	0.985	0.993	1.007	0.956	1.036	1.066	1.081	1.043
100001654	Lipid	Lysophospholipid	1-arachidonoyl-GPI (20:4)*	0.97	0.924	1.034	1.113	1.14	1.112	0.935	0.51	1.095
100001655	Lipid	Lysophospholipid	1-palmitoyl-GPI (16:0)	0.99	1.057	0.957	0.873	0.77	0.922	1.029	0.92	1.13
100001777	Lipid	Lysophospholipid	1-oleoyl-GPI (18:1)	0.993	1	1	0.932	0.827	0.994	1.007	0.95	1.071
100001778	Lipid	Lysophospholipid	1-linoleoyl-GPI (18:2)*	1	1.042	0.973	0.942	0.853	0.991	0.962	0.8	1.097
100002873	Lipid	Lysophospholipid	1-lignoceroyl-GPC (24:0)	0.993	1.02	0.974	1.046	1.095	1.013	1.145	1.223	1.077
100003901	Lipid	Lysophospholipid	2-stearoyl-GPE (18:0)*	1.046	1.247	0.873	0.833	0.691	0.915	1.167	0.835	1.449
100004442	Lipid	Lysophospholipid	1-arachidonoyl-GPA (20:4)	0.857	0.857	1	0.714	0.429	1.143	1	1.857	0.714
100005350	Lipid	Lysophospholipid	1-linolenoyl-GPC (18:3)*	0.979	1	0.953	1	0.957	1.027	0.91	1.029	0.805
100005716	Lipid	Lysophospholipid	1-oleoyl-GPG (18:1)*	1.023	1.008	1.037	1.053	0.893	1.193	1.075	1.153	1.015
100005717	Lipid	Lysophospholipid	1-palmitoyl-GPG (16:0)*	1.063	1.031	1.079	1.109	1	1.19	1.109	1.169	1.032
100009082	Lipid	Lysophospholipid	1-linoleoyl-GPA (18:2)*	1	1.067	0.895	0.882	0.733	1	1.118	1.533	0.842
100009227	Lipid	Lysophospholipid	1-linoleoyl-GPG (18:2)*	1.03	1.038	1.029	1.06	1	1.102	0.993	1.008	0.985
100002875	Lipid	Lysoplasmalogen	1-(1-enyl-palmitoyl)-GPC (P-16:0)*	1.035	1.053	1.018	1	0.965	1.035	1.14	1.228	1.035
100003000	Lipid	Lysoplasmalogen	1-(1-enyl-palmitoyl)-GPE (P-16:0)*	1.039	1.059	1.039	0.98	0.961	1	1.039	1.078	1.02
100003001	Lipid	Lysoplasmalogen	1-(1-enyl-stearoyl)-GPE (P-18:0)*	1.053	1.053	1.035	0.982	0.947	1	1.07	1.14	1.018
100005372	Lipid	Lysoplasmalogen	1-(1-enyl-oleoyl)-GPE (P-18:1)*	1.074	1.077	1.053	0.981	0.923	1	1.074	1.096	1.035
181	Lipid	Medium Chain Fatty Acid	laurate (12:0)	0.958	1.038	0.92	0.88	0.827	0.884	0.869	0.647	1.031
888	Lipid	Medium Chain Fatty Acid	caprate (10:0)	0.945	0.926	0.984	0.995	0.804	1.089	0.813	0.709	0.899
925	Lipid	Medium Chain Fatty Acid	heptanoate (7:0)	0.949	0.962	0.949	0.937	1.115	0.696	0.759	1	0.646
926	Lipid	Medium Chain Fatty Acid	caproate (6:0)	1.012	1.012	1.012	1.083	1.061	1.093	0.893	0.988	0.802
932	Lipid	Medium Chain Fatty Acid	caprylate (8:0)	0.942	0.926	0.975	1.247	0.761	1.559	0.811	0.778	0.847
100001197	Lipid	Medium Chain Fatty Acid	10-undecenoate (11:1n1)	0.981	0.957	1.011	0.969	1.008	0.937	1.015	0.91	1.112
100001232	Lipid	Medium Chain Fatty Acid	5-dodecenoate (12:1n7)	0.96	0.945	1.016	0.861	0.927	0.799	0.755	0.509	0.915
100002796	Lipid	Medium Chain Fatty Acid	cis-4-decenoate (10:1n6)*	1	0.979	1.026	0.895	1.021	0.793	0.752	0.649	0.836
100021502	Lipid	Medium Chain Fatty Acid	(2 or 3)-decenoate (10:1n7 or n8)	0.987	0.963	1.028	0.962	1.103	0.852	0.776	0.603	0.903
112	Lipid	Mevalonate Metabolism	3-hydroxy-3-methylglutarate	0.966	0.966	0.967	1.06	1.082	1.039	0.946	0.904	0.98
100000584	Lipid	Monoacylglycerol	2-arachidonoylglycerol (20:4)	0.856	0.78	0.948	1.381	1.64	1.194	NA	NA	NA
100000827	Lipid	Monoacylglycerol	1-palmitoylglycerol (16:0)	0.864	0.95	0.792	0.818	0.8	0.875	1.864	0.85	2.208
100000924	Lipid	Monoacylglycerol	1-oleoylglycerol (18:1)	1.042	1.04	1	1	0.88	1.083	1.042	0.8	1.208
100000943	Lipid	Monoacylglycerol	2-oleoylglycerol (18:1)	0.957	1.091	0.875	1	0.909	1.125	1	0.727	1.125
100000987	Lipid	Monoacylglycerol	2-linoleoylglycerol (18:2)	0.974	1.054	0.925	1	0.919	1.1	1.103	0.919	1.275
100001040	Lipid	Monoacylglycerol	1-linoleoylglycerol (18:2)	1	1.033	1	0.871	0.8	0.938	0.968	0.667	1.25
100001433	Lipid	Monoacylglycerol	1-arachidonylglycerol (20:4)	0.917	0.947	0.919	0.889	0.772	0.919	0.819	0.737	0.884
100001481	Lipid	Monoacylglycerol	1-docosahexaenoylglycerol (22:6)	0.563	0.769	0.509	0.494	0.641	0.509	NA	NA	NA
100006121	Lipid	Monoacylglycerol	1-dihomo-linolenylglycerol (20:3)	0.939	1	0.932	0.878	0.763	0.915	0.857	0.605	1.051
100008952	Lipid	Monoacylglycerol	1-palmitoleoylglycerol (16:1)*	1	1	1	0.9	0.65	1	0.8	0.4	1.143
1537	Lipid	Phosphatidylcholine (PC)	1-palmitoyl-2-linoleoyl-GPC (16:0/18:2)	1.017	1.026	1.008	1	0.991	1.008	1.009	0.956	1.051
1539	Lipid	Phosphatidylcholine (PC)	1-palmitoyl-2-oleoyl-GPC (16:0/18:1)	1	0.992	1.007	1.015	1.008	1.022	0.97	0.94	1.007
100000657	Lipid	Phosphatidylcholine (PC)	1,2-dipalmitoyl-GPC (16:0/16:0)	1.009	1.018	1.017	1.026	0.965	1.069	0.983	1	0.974
100000672	Lipid	Phosphatidylcholine (PC)	1-myristoyl-2-palmitoyl-GPC (14:0/16:0)	0.98	1.005	0.967	1.026	0.89	1.1	0.867	0.89	0.852
100001869	Lipid	Phosphatidylcholine (PC)	1-stearoyl-2-arachidonoyl-GPC (18:0/20:4)	0.965	0.955	0.975	1.009	1	1.008	0.983	0.982	0.983
100008903	Lipid	Phosphatidylcholine (PC)	1,2-dilinoleoyl-GPC (18:2/18:2)	1.034	1.061	1.008	0.966	0.913	1	1.143	1.104	1.171
100008904	Lipid	Phosphatidylcholine (PC)	1-stearoyl-2-oleoyl-GPC (18:0/18:1)	0.974	0.973	0.981	1.013	0.973	1.032	0.947	0.932	0.955
100008914	Lipid	Phosphatidylcholine (PC)	1-palmitoyl-2-arachidonoyl-GPC (16:0/20:4n6)	0.982	0.982	0.991	1.018	1.018	1.009	0.982	0.973	0.991
100008915	Lipid	Phosphatidylcholine (PC)	1-palmitoyl-2-docosahexaenoyl-GPC (16:0/22:6)	1	0.994	1.012	1.025	1.038	1.006	0.926	0.879	0.958
100008916	Lipid	Phosphatidylcholine (PC)	1-stearoyl-2-docosahexaenoyl-GPC (18:0/22:6)	0.988	0.994	0.994	1.03	1.056	1.006	0.87	0.889	0.847
100008921	Lipid	Phosphatidylcholine (PC)	1-palmitoyl-2-stearoyl-GPC (16:0/18:0)	1.008	1.017	0.992	0.975	0.924	1.017	1.008	1.034	0.975
100008980	Lipid	Phosphatidylcholine (PC)	1-stearoyl-2-linoleoyl-GPC (18:0/18:2)*	1.008	1.025	0.992	0.992	0.966	1.008	1.016	1	1.032
100008984	Lipid	Phosphatidylcholine (PC)	1-palmitoyl-2-palmitoleoyl-GPC (16:0/16:1)*	0.982	0.98	1	1.006	0.954	1.035	0.816	0.704	0.919
100008985	Lipid	Phosphatidylcholine (PC)	1-palmitoyl-2-dihomo-linolenoyl-GPC (16:0/20:3n3 or 6)*	0.992	1	0.984	1.016	0.983	1.032	0.984	0.933	1.032
100009130	Lipid	Phosphatidylcholine (PC)	1-oleoyl-2-docosahexaenoyl-GPC (18:1/22:6)*	0.98	0.973	1.005	1.03	1.07	0.991	0.96	1	0.93
100009131	Lipid	Phosphatidylcholine (PC)	1-linoleoyl-2-arachidonoyl-GPC (18:2/20:4n6)*	0.978	0.992	0.972	0.971	0.977	0.951	1.095	1.16	1.042
100009139	Lipid	Phosphatidylcholine (PC)	1-myristoyl-2-arachidonoyl-GPC (14:0/20:4)*	0.95	0.961	0.964	0.98	0.888	1.023	0.905	0.955	0.878
100009343	Lipid	Phosphatidylcholine (PC)	1-linoleoyl-2-linolenoyl-GPC (18:2/18:3)*	0.995	1.047	0.971	1.021	1.006	1.014	0.9	0.918	0.889
100009345	Lipid	Phosphatidylcholine (PC)	1-palmitoleoyl-2-linolenoyl-GPC (16:1/18:3)*	0.963	1	0.955	1.071	1.018	1.07	0.792	0.865	0.751
1526	Lipid	Phosphatidylethanolamine (PE)	1-palmitoyl-2-oleoyl-GPE (16:0/18:1)	0.977	0.969	0.992	1.054	0.992	1.101	0.93	0.883	0.984
100001856	Lipid	Phosphatidylethanolamine (PE)	1-stearoyl-2-oleoyl-GPE (18:0/18:1)	0.944	0.939	0.949	1.022	0.889	1.129	0.989	0.994	0.983
100001870	Lipid	Phosphatidylethanolamine (PE)	1-palmitoyl-2-linoleoyl-GPE (16:0/18:2)	1.056	1.107	0.991	1.037	0.961	1.07	0.954	0.854	1.035
100008976	Lipid	Phosphatidylethanolamine (PE)	1-stearoyl-2-linoleoyl-GPE (18:0/18:2)*	1	1.029	0.96	1.014	0.886	1.087	1.021	0.936	1.094
100008977	Lipid	Phosphatidylethanolamine (PE)	1-stearoyl-2-arachidonoyl-GPE (18:0/20:4)	0.978	0.977	0.986	0.993	0.931	1.029	0.956	0.915	0.993
100008990	Lipid	Phosphatidylethanolamine (PE)	1-palmitoyl-2-arachidonoyl-GPE (16:0/20:4)*	1	1.008	1.008	1.008	0.958	1.046	0.904	0.891	0.923
100008991	Lipid	Phosphatidylethanolamine (PE)	1-palmitoyl-2-docosahexaenoyl-GPE (16:0/22:6)*	1.011	1.024	1.01	1.086	1.136	1.035	0.854	0.828	0.876
100008992	Lipid	Phosphatidylethanolamine (PE)	1-stearoyl-2-docosahexaenoyl-GPE (18:0/22:6)*	0.989	1.006	0.984	1.051	1.061	1.037	0.847	0.793	0.894
100009078	Lipid	Phosphatidylethanolamine (PE)	1-oleoyl-2-linoleoyl-GPE (18:1/18:2)*	0.993	1.034	0.962	1.072	0.898	1.191	1.171	1.156	1.185
100009205	Lipid	Phosphatidylethanolamine (PE)	1-palmitoyl-2-stearoyl-GPE (16:0/18:0)*	0.988	0.948	1.047	1.16	1.221	1.093	0.679	0.896	0.558
100009217	Lipid	Phosphatidylethanolamine (PE)	1,2-dilinoleoyl-GPE (18:2/18:2)*	1.05	1.11	0.98	1.14	0.86	1.347	1.18	1.11	1.248
100009219	Lipid	Phosphatidylethanolamine (PE)	1-oleoyl-2-arachidonoyl-GPE (18:1/20:4)*	0.975	0.96	1	1.013	1.007	1.019	1.019	1.013	1.025
100009220	Lipid	Phosphatidylethanolamine (PE)	1-oleoyl-2-docosahexaenoyl-GPE (18:1/22:6)*	0.873	1.016	0.744	1.243	1.064	1.288	0.796	0.336	0.816
1528	Lipid	Phosphatidylinositol (PI)	1-palmitoyl-2-linoleoyl-GPI (16:0/18:2)	1.039	1.083	1.012	0.974	0.903	1.025	0.844	0.764	0.926
100000616	Lipid	Phosphatidylinositol (PI)	1-stearoyl-2-arachidonoyl-GPI (18:0/20:4)	0.993	0.984	1	0.993	0.969	1	0.955	0.86	1.05
100008993	Lipid	Phosphatidylinositol (PI)	1-palmitoyl-2-arachidonoyl-GPI (16:0/20:4)*	1	1.009	1.008	1.008	0.945	1.039	0.832	0.718	0.937
100008994	Lipid	Phosphatidylinositol (PI)	1-stearoyl-2-linoleoyl-GPI (18:0/18:2)	1.017	1.057	1.008	1	0.914	1.04	0.957	0.857	1.04
100009066	Lipid	Phosphatidylinositol (PI)	1-palmitoyl-2-oleoyl-GPI (16:0/18:1)*	0.993	0.985	1.007	0.965	0.85	1.026	0.895	0.805	0.967
100009181	Lipid	Phosphatidylinositol (PI)	1-stearoyl-2-oleoyl-GPI (18:0/18:1)*	1.006	0.994	1.034	1.006	0.866	1.091	1.03	1	1.068
100000639	Lipid	Phosphatidylserine (PS)	1-stearoyl-2-oleoyl-GPS (18:0/18:1)	0.928	0.927	0.936	0.895	0.875	0.904	0.955	1.108	0.818
267	Lipid	Phospholipid Metabolism	choline phosphate	1.005	1.005	1.01	0.96	0.928	0.975	1.035	1.098	0.98
1026	Lipid	Phospholipid Metabolism	phosphoethanolamine	0.983	0.978	1	0.954	0.934	0.964	0.996	1.079	0.919
1256	Lipid	Phospholipid Metabolism	choline	1.026	1.04	1	1.047	0.965	1.122	1.04	0.938	1.148
100000269	Lipid	Phospholipid Metabolism	glycerophosphorylcholine (GPC)	1.087	1.091	1.083	1.043	1.045	1	1.043	1.091	1
100001620	Lipid	Phospholipid Metabolism	glycerophosphoethanolamine	1.051	1.053	1.077	1.026	1.026	1.077	1.077	1.105	1.077
100003397	Lipid	Phospholipid Metabolism	trimethylamine N-oxide	0.994	1.013	0.96	1.123	1.263	1.02	0.955	1.025	0.873
100008919	Lipid	Plasmalogen	1-(1-enyl-stearoyl)-2-oleoyl-GPE (P-18:0/18:1)	1.034	1.007	1.06	1.014	0.894	1.094	1.138	1.007	1.255
100008999	Lipid	Plasmalogen	1-(1-enyl-stearoyl)-2-arachidonoyl-GPE (P-18:0/20:4)*	1.01	0.99	1.038	1	1	1	0.981	0.981	1
100009002	Lipid	Plasmalogen	1-(1-enyl-palmitoyl)-2-arachidonoyl-GPE (P-16:0/20:4)*	1.041	1.03	1.042	1	1.01	0.99	0.959	0.929	0.979
100009005	Lipid	Plasmalogen	1-(1-enyl-palmitoyl)-2-oleoyl-GPE (P-16:0/18:1)*	1.031	1.024	1.038	0.992	0.937	1.038	1.078	1.056	1.092
100009007	Lipid	Plasmalogen	1-(1-enyl-palmitoyl)-2-oleoyl-GPC (P-16:0/18:1)*	1.008	1	1.028	1.008	1	1.007	1.023	1.057	1.007
100009009	Lipid	Plasmalogen	1-(1-enyl-palmitoyl)-2-linoleoyl-GPC (P-16:0/18:2)*	1.043	1.045	1.021	1	0.978	1.01	1.076	1.079	1.063
100009014	Lipid	Plasmalogen	1-(1-enyl-palmitoyl)-2-arachidonoyl-GPC (P-16:0/20:4)*	1.012	1	1.036	1	1	1.012	1.059	1.058	1.072
100009069	Lipid	Plasmalogen	1-(1-enyl-palmitoyl)-2-linoleoyl-GPE (P-16:0/18:2)*	1.089	1.1	1.078	0.978	0.978	0.989	1.044	1.033	1.044
100009160	Lipid	Plasmalogen	1-(1-enyl-palmitoyl)-2-palmitoleoyl-GPC (P-16:0/16:1)*	1	1	1.023	1.041	0.965	1.083	1.049	1.097	1.008
100009162	Lipid	Plasmalogen	1-(1-enyl-palmitoyl)-2-palmitoyl-GPC (P-16:0/16:0)*	1.029	1.02	1.039	1.02	0.97	1.058	1.039	1.129	0.951
100009225	Lipid	Plasmalogen	1-(1-enyl-stearoyl)-2-linoleoyl-GPE (P-18:0/18:2)*	1.06	1.071	1.067	0.983	0.929	1.033	1.043	1.009	1.075
100001993	Lipid	Pregnenolone Steroids	pregnenediol disulfate (C21H34O8S2)*	1.143	1.164	1.025	1.018	1.027	1.1	1.036	1.151	0.825
100001999	Lipid	Pregnenolone Steroids	21-hydroxypregnenolone disulfate	1.042	1.073	0.983	1.056	1.061	1.119	0.901	0.963	0.814
100002067	Lipid	Pregnenolone Steroids	pregnenediol sulfate (C21H34O5S)*	1.062	1.085	0.958	1	0.951	1.167	1.015	1.159	0.75
100002129	Lipid	Pregnenolone Steroids	pregnenolone sulfate	1.075	1.123	0.951	1	0.908	1.195	0.962	1.154	0.634
100005418	Lipid	Pregnenolone Steroids	17alpha-hydroxypregnanolone glucuronide	1.055	1.037	0.949	1.151	1.193	1.333	0.863	0.927	0.487
100021103	Lipid	Pregnenolone Steroids	pregnenetriol sulfate*	1.079	1.086	0.936	0.952	0.901	1.043	0.968	0.975	0.894
100021104	Lipid	Pregnenolone Steroids	pregnenetriol disulfate*	1.123	1.169	1	0.982	1.028	1	0.912	0.915	0.907
136	Lipid	Primary Bile Acid Metabolism	cholate	1.167	1.099	1.231	0.98	0.918	1.069	1.107	0.708	1.631
342	Lipid	Primary Bile Acid Metabolism	glycocholate	1.163	1.104	1.225	1.231	0.925	1.48	0.721	0.679	0.765
1123	Lipid	Primary Bile Acid Metabolism	chenodeoxycholate	1.041	1.153	0.74	0.835	0.636	1.208	1.052	0.059	1.948
1628	Lipid	Primary Bile Acid Metabolism	glycochenodeoxycholate	1.169	1.038	1.293	1.662	0.938	2.24	0.935	0.8	1.053
1629	Lipid	Primary Bile Acid Metabolism	taurochenodeoxycholate	1.167	1.078	1.274	5.731	0.806	9.097	0.759	0.718	0.796
1648	Lipid	Primary Bile Acid Metabolism	taurocholate	1.584	2.061	1.223	3.158	0.939	4.923	0.386	0.552	0.227
100001250	Lipid	Primary Bile Acid Metabolism	tauro-beta-muricholate	0.959	0.899	1.038	1.661	0.968	2.06	0.69	0.601	0.797
100006641	Lipid	Primary Bile Acid Metabolism	glycochenodeoxycholate 3-sulfate	1.164	1.147	1.145	1.18	0.853	1.509	1.066	1.103	1.018
100009259	Lipid	Primary Bile Acid Metabolism	glycocholate glucuronide (1)	1.061	1.005	1.142	1.293	1.871	0.925	0.48	0.309	0.674
100009264	Lipid	Primary Bile Acid Metabolism	glycochenodeoxycholate glucuronide (1)	1.02	0.939	1.098	1.041	0.835	1.305	0.776	0.852	0.659
100020214	Lipid	Primary Bile Acid Metabolism	glyco-beta-muricholate**	0.965	0.963	0.983	1.052	1.055	1.033	0.939	0.798	1.074
100020549	Lipid	Primary Bile Acid Metabolism	cholic acid glucuronide	0.14	0.126	0.152	1.065	1.199	1	0.105	0.1	0.117
100001988	Lipid	Progestin Steroids	5alpha-pregnan-3beta,20alpha-diol disulfate	0.641	1.091	0.544	1.019	0.909	0.981	0.35	1.068	0.165
100002009	Lipid	Progestin Steroids	5alpha-pregnan-3beta,20beta-diol monosulfate (1)	0.725	1.067	0.649	1.418	0.867	1.478	0.407	0.978	0.231
100002014	Lipid	Progestin Steroids	5alpha-pregnan-3beta,20alpha-diol monosulfate (2)	0.667	1	0.611	1.513	0.79	1.551	0.32	0.887	0.171
100002015	Lipid	Progestin Steroids	5alpha-pregnan-diol disulfate	0.583	1.05	0.493	1.292	1	1.253	0.25	0.85	0.093
100003470	Lipid	Progestin Steroids	pregnanediol-3-glucuronide	0.762	1.094	0.645	1.482	0.833	1.596	0.427	0.865	0.241
100006173	Lipid	Progestin Steroids	pregnanolone/allopregnanolone sulfate	0.675	1.176	0.577	1.747	0.882	1.792	0.325	1.059	0.146
302	Lipid	Secondary Bile Acid Metabolism	deoxycholate	1.033	1	1.068	1.026	0.835	1.196	0.778	0.772	0.791
1135	Lipid	Secondary Bile Acid Metabolism	ursodeoxycholate	1.043	0.907	1.205	0.935	0.835	1.045	0.849	0.588	1.148
1668	Lipid	Secondary Bile Acid Metabolism	taurodeoxycholate	1.071	1.039	1.12	0.821	0.809	0.815	0.774	0.875	0.685
100000436	Lipid	Secondary Bile Acid Metabolism	glycodeoxycholate	1.109	1.172	1.069	0.883	0.891	0.869	0.569	0.523	0.614
100001064	Lipid	Secondary Bile Acid Metabolism	glycolithocholate	1.091	1.067	1.125	1.081	0.822	1.266	1.032	0.989	1.063
100001279	Lipid	Secondary Bile Acid Metabolism	hyocholate	1.111	1.056	1.145	0.968	0.847	1.109	1.063	0.792	1.4
100001657	Lipid	Secondary Bile Acid Metabolism	glycolithocholate sulfate*	1.041	1.013	1.069	0.98	0.816	1.118	1.007	1.086	0.924
100001658	Lipid	Secondary Bile Acid Metabolism	taurolithocholate 3-sulfate	0.994	0.966	1.027	0.922	0.764	1.033	1.168	1.425	0.924
100001989	Lipid	Secondary Bile Acid Metabolism	glycocholenate sulfate*	1.038	1	1.056	1.051	1.082	1.042	0.974	1	0.944
100001990	Lipid	Secondary Bile Acid Metabolism	taurocholenate sulfate*	0.99	1.01	0.968	1.063	1	1.129	1.083	1.163	1
100002488	Lipid	Secondary Bile Acid Metabolism	isoursodeoxycholate	1.024	0.94	1.134	1.008	0.966	1.039	0.667	0.641	0.709
100002911	Lipid	Secondary Bile Acid Metabolism	glycoursodeoxycholate	1.022	1.038	1.031	1.416	0.825	1.773	0.798	0.525	1.031
100002912	Lipid	Secondary Bile Acid Metabolism	tauroursodeoxycholate	1.129	1.297	1.056	5.598	0.564	7.36	0.576	0.238	0.888
100004083	Lipid	Secondary Bile Acid Metabolism	glycohyocholate	1.27	1.169	1.339	1.794	0.908	2.5	0.889	0.8	0.984
100004182	Lipid	Secondary Bile Acid Metabolism	3b-hydroxy-5-cholenoic acid	0.985	0.985	0.985	1.09	1.269	0.956	1.008	1.177	0.831
100006642	Lipid	Secondary Bile Acid Metabolism	glycodeoxycholate 3-sulfate	1.057	1.028	1.088	0.914	0.722	1.069	0.914	0.907	0.912
100006644	Lipid	Secondary Bile Acid Metabolism	taurodeoxycholic acid 3-sulfate	1.13	1.169	1.109	0.916	0.782	1.007	0.901	1.024	0.796
100020550	Lipid	Secondary Bile Acid Metabolism	deoxycholic acid glucuronide	0.157	0.159	0.154	1.174	1.123	1.26	0.207	0.217	0.192
100020819	Lipid	Secondary Bile Acid Metabolism	glycoursodeoxycholic acid sulfate (1)	1.03	1.351	0.784	0.697	0.754	0.662	0.545	0.491	0.595
100020823	Lipid	Secondary Bile Acid Metabolism	lithocholate sulfate (1)	1.092	1.073	1.107	1.123	1.164	1.1	0.804	0.797	0.813
100020824	Lipid	Secondary Bile Acid Metabolism	lithocholic acid sulfate (2)	1.202	1.418	0.913	1.711	1.539	1.9	0.676	0.693	0.345
100020844	Lipid	Secondary Bile Acid Metabolism	tauroursodeoxycholic acid sulfate (1)	1.027	0.802	1.391	2.164	0.679	3.891	0.836	0.519	1.234
100021093	Lipid	Secondary Bile Acid Metabolism	taurochenodeoxycholic acid 3-sulfate	1.128	1.229	1.022	2.16	0.781	3.308	1.064	1.094	1.044
100021647	Lipid	Secondary Bile Acid Metabolism	isoursodeoxycholate sulfate (1)	1.333	1.193	1.494	0.988	0.952	1.038	0.704	0.386	1.076
100021712	Lipid	Secondary Bile Acid Metabolism	deoxycholic acid 12-sulfate*	1.152	1.007	1.319	1.207	1.255	1.17	0.531	0.497	0.574
1136	Lipid	Short Chain Fatty Acid	valerate (5:0)	1.047	1.159	0.905	1.256	1.318	1.119	1.419	3.886	0.167
1143	Lipid	Short Chain Fatty Acid	butyrate/isobutyrate (4:0)	1.013	0.987	1.027	1.026	1.063	0.986	0.829	0.924	0.73
313	Lipid	Sphingolipid Synthesis	sphinganine	1.159	1.19	1.109	0.932	0.881	0.978	0.955	1.048	0.891
100001876	Lipid	Sphingolipid Synthesis	sphinganine-1-phosphate	1.009	1.029	0.994	0.938	0.949	0.921	0.891	0.871	0.903
100015643	Lipid	Sphingolipid Synthesis	sphingadienine	1.158	1.207	1.126	0.989	0.943	1	0.768	0.862	0.689
1538	Lipid	Sphingomyelins	stearoyl sphingomyelin (d18:1/18:0)	0.991	0.981	1	1	1.009	0.983	0.964	0.981	0.941
100002106	Lipid	Sphingomyelins	sphingomyelin (d18:1/18:1, d18:2/18:0)	0.975	0.963	1	1.008	1.028	0.977	0.95	0.927	0.969
100002107	Lipid	Sphingomyelins	palmitoyl sphingomyelin (d18:1/16:0)	1.009	1.009	1.009	0.991	0.964	1	1.009	1.018	1.009
100004328	Lipid	Sphingomyelins	sphingomyelin (d18:1/14:0, d16:1/16:0)*	0.966	0.964	0.989	0.972	0.934	0.989	0.994	1.012	0.989
100004329	Lipid	Sphingomyelins	sphingomyelin (d18:2/16:0, d18:1/16:1)*	0.992	0.991	1	1	0.973	1.008	0.992	0.956	1.015
100005985	Lipid	Sphingomyelins	sphingomyelin (d18:2/14:0, d18:1/14:1)*	0.963	0.957	1	0.996	0.909	1.007	0.975	1.038	0.948
100005986	Lipid	Sphingomyelins	sphingomyelin (d18:1/24:1, d18:2/24:0)*	1.014	1.008	1.027	1.021	0.977	1.041	0.971	1.03	0.925
100006290	Lipid	Sphingomyelins	sphingomyelin (d18:1/20:0, d16:1/22:0)*	0.987	0.986	0.988	0.987	1	0.975	0.987	1	0.981
100006292	Lipid	Sphingomyelins	sphingomyelin (d18:1/20:1, d18:2/20:0)*	0.984	0.991	1	1	1.026	0.978	0.976	1	0.964
100006293	Lipid	Sphingomyelins	sphingomyelin (d18:1/20:2, d18:2/20:1, d16:1/22:2)*	0.992	0.971	1.029	1	1	0.971	0.91	0.952	0.878
100006294	Lipid	Sphingomyelins	behenoyl sphingomyelin (d18:1/22:0)*	1.021	1.043	1.013	0.986	0.971	0.993	1.021	1.029	1.013
100006295	Lipid	Sphingomyelins	sphingomyelin (d18:1/22:1, d18:2/22:0, d16:1/24:1)*	0.986	0.993	0.994	0.993	1.007	0.968	1.007	1.007	1.013
100006296	Lipid	Sphingomyelins	sphingomyelin (d18:1/22:2, d18:2/22:1, d16:1/24:2)*	1.009	0.99	1.031	0.974	0.951	0.954	0.948	0.99	0.915
100006298	Lipid	Sphingomyelins	lignoceroyl sphingomyelin (d18:1/24:0)	1.007	1.038	0.986	1.007	0.977	1.014	1	0.992	1
100006314	Lipid	Sphingomyelins	sphingomyelin (d17:1/16:0, d18:1/15:0, d16:1/17:0)*	0.976	0.968	0.994	0.946	0.955	0.932	1.048	1.032	1.068
100008920	Lipid	Sphingomyelins	sphingomyelin (d18:1/17:0, d17:1/18:0, d19:1/16:0)	0.967	0.951	0.988	0.974	1.014	0.938	1	1.014	0.981
100008955	Lipid	Sphingomyelins	tricosanoyl sphingomyelin (d18:1/23:0)*	0.976	0.993	0.983	0.988	0.94	1.011	0.958	0.973	0.961
100008956	Lipid	Sphingomyelins	sphingomyelin (d18:2/23:0, d18:1/23:1, d17:1/24:1)*	0.98	0.982	0.996	0.98	0.971	0.964	0.975	0.988	0.973
100008957	Lipid	Sphingomyelins	sphingomyelin (d18:2/24:1, d18:1/24:2)*	1	1	1.015	1.008	0.991	1	0.958	0.955	0.962
100009025	Lipid	Sphingomyelins	sphingomyelin (d18:1/21:0, d17:1/22:0, d16:1/23:0)*	0.97	0.962	0.988	0.949	0.952	0.93	1.013	1.019	1.008
100015787	Lipid	Sphingomyelins	sphingomyelin (d18:1/19:0, d19:1/18:0)*	0.959	0.944	0.988	0.982	0.995	0.955	0.986	1.026	0.963
100015788	Lipid	Sphingomyelins	sphingomyelin (d18:2/18:1)*	0.977	0.966	1.007	1	1.026	0.973	0.947	0.966	0.945
100015789	Lipid	Sphingomyelins	sphingomyelin (d18:2/24:2)*	1.012	1.028	1.022	1	0.972	0.989	0.939	0.944	0.946
100015790	Lipid	Sphingomyelins	sphingomyelin (d18:2/21:0, d16:2/23:0)*	0.964	0.961	0.992	0.991	0.972	0.97	0.969	1.022	0.935
100015791	Lipid	Sphingomyelins	sphingomyelin (d18:2/23:1)*	0.977	0.972	1.01	0.971	0.972	0.946	0.949	0.972	0.936
100015792	Lipid	Sphingomyelins	sphingomyelin (d18:1/25:0, d19:0/24:1, d20:1/23:0, d19:1/24:0)*	0.944	0.947	0.945	0.963	0.995	0.932	1.168	1.182	1.151
100015793	Lipid	Sphingomyelins	sphingomyelin (d17:2/16:0, d18:2/15:0)*	0.952	0.946	0.984	0.978	0.973	0.953	1.022	1.054	1.009
100020276	Lipid	Sphingomyelins	sphingomyelin (d17:1/14:0, d16:1/15:0)*	0.939	0.934	0.967	0.948	0.922	0.936	1.039	1.102	1.003
100021000	Lipid	Sphingomyelins	hydroxypalmitoyl sphingomyelin (d18:1/16:0(OH))**	1.017	1.044	1	0.992	0.965	1	1.008	1.07	0.953
297	Lipid	Sphingosines	sphingosine	1.138	1.202	1.067	0.977	0.893	1.022	0.885	0.964	0.811
100000626	Lipid	Sphingosines	sphingosine 1-phosphate	1.015	1.04	0.995	0.95	0.949	0.946	0.915	0.919	0.907
266	Lipid	Sterol	cholesterol	0.994	1.006	0.989	0.988	0.963	0.989	0.971	0.976	0.973
100001269	Lipid	Sterol	campesterol	1.021	1.056	0.984	0.964	1	0.947	1.083	1.179	1.011
100001609	Lipid	Sterol	7-alpha-hydroxy-3-oxo-4-cholestenoate (7-Hoca)	1.02	1.007	1.049	1.041	1.039	1.063	1.041	1.046	1.035
100001611	Lipid	Sterol	3beta,7alpha-dihydroxy-5-cholestenoate	1.037	1.027	1.038	0.907	0.892	0.915	1.157	0.838	1.321
100002227	Lipid	Sterol	4-cholesten-3-one	0.984	0.942	1.023	1.008	0.975	1.031	1.008	1.083	0.938
100006370	Lipid	Sterol	3beta-hydroxy-5-cholestenoate	0.984	0.984	0.984	0.976	1.055	0.919	0.984	1.039	0.927
234	Amino Acid	Alanine and Aspartate Metabolism	aspartate	1.063	1	1	1	0.889	1.133	0.938	1	0.867
811	Amino Acid	Alanine and Aspartate Metabolism	alanine	1.018	1.027	0.991	1.055	1.036	1.084	1.037	0.973	1.103
917	Amino Acid	Alanine and Aspartate Metabolism	asparagine	0.952	0.983	0.926	1.024	1.054	0.996	1.003	0.995	1.012
1110	Amino Acid	Alanine and Aspartate Metabolism	N-acetylalanine	1.017	1	1.026	0.974	0.992	0.965	1	1.042	0.965
100000787	Amino Acid	Alanine and Aspartate Metabolism	N-acetylaspartate (NAA)	0.968	0.974	0.969	0.981	0.941	1	1.115	1.34	0.906
100001257	Amino Acid	Alanine and Aspartate Metabolism	N-acetylasparagine	0.936	0.877	1	1.045	0.982	1.084	0.973	1.105	0.832
100006369	Amino Acid	Alanine and Aspartate Metabolism	N-carbamoylalanine	0.966	0.957	0.976	1.039	1.024	1.054	1.097	0.899	1.317
100020205	Amino Acid	Alanine and Aspartate Metabolism	hydroxyasparagine**	1	1.017	1	0.959	1	0.935	0.951	0.983	0.935
100020371	Amino Acid	Alanine and Aspartate Metabolism	N,N-dimethylalanine	1.049	1.064	1.041	0.86	0.858	0.855	0.65	0.56	0.731
275	Amino Acid	Creatine Metabolism	creatinine	1.019	1.018	1	0.981	1.009	0.979	1	1.018	0.979
344	Amino Acid	Creatine Metabolism	guanidinoacetate	1.022	1.031	1.025	1.011	0.99	1.062	1.045	1	1.111
1221	Amino Acid	Creatine Metabolism	creatine	1.021	1.026	1.054	1.032	0.949	1.054	0.895	0.821	0.946
35	Amino Acid	Glutamate Metabolism	S-1-pyrroline-5-carboxylate	1.028	1.042	1.022	1.064	1.056	1.079	1	1.077	0.935
561	Amino Acid	Glutamate Metabolism	glutamate	1.048	1.042	1	1	0.958	1.111	0.857	0.833	0.889
563	Amino Acid	Glutamate Metabolism	glutamine	0.957	1.013	0.899	0.93	1.088	0.803	1.265	0.538	1.744
100000282	Amino Acid	Glutamate Metabolism	N-acetylglutamate	0.987	0.973	1.013	1.053	0.865	1.192	0.908	0.865	0.936
100000998	Amino Acid	Glutamate Metabolism	citramalate	0.928	0.905	0.943	1.054	1.052	1.066	0.982	0.922	1.057
100001103	Amino Acid	Glutamate Metabolism	glutamate, gamma-methyl ester	0.836	0.75	0.983	0.864	NA	1.008	0.464	0.41	0.55
100001253	Amino Acid	Glutamate Metabolism	N-acetylglutamine	1	0.986	1.014	1.083	1.054	1.114	0.889	1.108	0.671
100001612	Amino Acid	Glutamate Metabolism	N-acetyl-aspartyl-glutamate (NAAG)	1.009	1	1	0.866	0.84	0.887	1.152	1.202	1.075
100002397	Amino Acid	Glutamate Metabolism	alpha-ketoglutaramate*	1.018	1	0.963	1.036	1.017	1.037	1.018	1.1	0.907
100002544	Amino Acid	Glutamate Metabolism	4-hydroxyglutamate	1.096	1.1	1.022	1	0.85	1.178	1.038	0.983	1.089
100002679	Amino Acid	Glutamate Metabolism	gamma-carboxyglutamate	0.992	1.017	0.984	0.811	0.924	0.677	0.984	0.992	0.976
100003260	Amino Acid	Glutamate Metabolism	carboxyethyl-GABA	1.017	1	1.017	0.983	0.992	0.974	0.974	0.924	1.026
100003271	Amino Acid	Glutamate Metabolism	beta-citrylglutamate	0.966	0.959	0.965	1	0.932	1.056	0.945	0.925	0.965
278	Amino Acid	Glutathione Metabolism	cysteinylglycine	0.952	0.93	0.973	1.056	1.039	1.071	0.776	0.951	0.613
1021	Amino Acid	Glutathione Metabolism	5-oxoproline	0.989	0.967	1.011	1.011	1.033	0.989	0.922	0.924	0.92
1128	Amino Acid	Glutathione Metabolism	2-aminobutyrate	1.008	1	1.025	1.025	1.008	1.033	1.033	0.95	1.115
1224	Amino Acid	Glutathione Metabolism	cys-gly, oxidized	0.998	0.995	0.993	0.985	0.969	1.009	1.261	1.222	1.304
100001437	Amino Acid	Glutathione Metabolism	cysteine-glutathione disulfide	0.863	0.776	0.969	0.755	0.893	0.654	1.213	0.861	1.473
100002466	Amino Acid	Glutathione Metabolism	cysteinylglycine disulfide*	0.989	0.991	0.98	1.002	0.998	1.007	1.069	1.02	1.12
100008928	Amino Acid	Glutathione Metabolism	2-hydroxybutyrate/2-hydroxyisobutyrate	1	0.977	1.023	0.985	0.962	1.008	0.855	0.72	0.992
340	Amino Acid	Glycine, Serine and Threonine Metabolism	glycine	1	1	1.009	1	0.989	0.972	1.071	1.078	1.056
503	Amino Acid	Glycine, Serine and Threonine Metabolism	serine	1.007	1.008	1.014	1.029	1.015	1.028	1.029	0.969	1.077
564	Amino Acid	Glycine, Serine and Threonine Metabolism	threonine	1.01	0.99	1.021	1	0.98	1.021	1.031	1.03	1.031
799	Amino Acid	Glycine, Serine and Threonine Metabolism	betaine	1.033	1.021	1.047	1.011	1.011	1.035	0.978	1.011	0.953
806	Amino Acid	Glycine, Serine and Threonine Metabolism	dimethylglycine	1.036	1.026	1.028	0.982	0.949	1	0.937	0.838	1.028
1023	Amino Acid	Glycine, Serine and Threonine Metabolism	sarcosine	1.018	1.02	1.005	0.99	1.088	0.917	0.947	1.002	0.883
100000272	Amino Acid	Glycine, Serine and Threonine Metabolism	allo-threonine	1.304	1.493	1.149	0.841	0.803	0.896	2.957	NA	3.045
100001006	Amino Acid	Glycine, Serine and Threonine Metabolism	N-acetylglycine	0.889	0.932	0.896	0.9	0.959	0.849	0.922	0.849	0.972
100001129	Amino Acid	Glycine, Serine and Threonine Metabolism	O-acetylhomoserine	0.486	0.447	0.531	0.407	0.447	0.324	0.416	0.317	0.465
100001274	Amino Acid	Glycine, Serine and Threonine Metabolism	N-acetylthreonine	0.977	0.985	0.959	0.992	1.044	0.967	1	1.126	0.86
100001851	Amino Acid	Glycine, Serine and Threonine Metabolism	N-acetylserine	1.011	1.01	1	0.989	1	0.989	1.032	1.125	0.947
100009246	Amino Acid	Glycine, Serine and Threonine Metabolism	2-methylserine	1.03	1.052	1.008	1.03	1.074	1.008	1.669	0.83	2.554
100000096	Amino Acid	Guanidino and Acetamido Metabolism	4-guanidinobutanoate	1.051	1.029	1.041	1.034	0.914	1.184	1.068	1.129	0.939
355	Amino Acid	Histidine Metabolism	histidine	1.008	1	1.017	1.033	1.025	1.033	1.025	1.033	1.008
537	Amino Acid	Histidine Metabolism	trans-urocanate	1.029	0.985	1.076	1.058	1.076	1.035	1.21	1.273	1.153
100000042	Amino Acid	Histidine Metabolism	3-methylhistidine	1.129	1.099	1.162	0.957	0.944	0.971	1.583	1.134	2.044
100000263	Amino Acid	Histidine Metabolism	imidazole lactate	0.991	0.991	0.99	1.009	1.009	1.02	1.074	0.833	1.343
100001051	Amino Acid	Histidine Metabolism	1-methylhistidine	1.075	1.063	1.07	0.958	0.976	0.948	0.967	0.968	0.957
100001207	Amino Acid	Histidine Metabolism	4-imidazoleacetate	0.868	0.789	0.934	0.868	0.789	0.951	0.765	0.263	1.115
100001208	Amino Acid	Histidine Metabolism	1-methyl-4-imidazoleacetate	1	1.009	0.992	0.975	0.957	0.976	0.924	0.87	0.976
100001293	Amino Acid	Histidine Metabolism	N-acetylhistidine	0.99	0.981	1.02	1.049	1.019	1.09	1.039	1.143	0.94
100001668	Amino Acid	Histidine Metabolism	1-ribosyl-imidazoleacetate*	1.027	1.075	0.95	0.953	1.019	0.907	0.899	0.893	0.893
100002204	Amino Acid	Histidine Metabolism	N-acetyl-3-methylhistidine*	1.075	1.126	0.982	0.942	0.858	1.018	1.05	1.22	0.851
100002500	Amino Acid	Histidine Metabolism	formiminoglutamate	1.015	0.955	1.066	0.985	0.929	1.085	0.877	0.724	1.085
100002514	Amino Acid	Histidine Metabolism	hydantoin-5-propionate	1.031	0.976	1.096	1.037	0.945	1.115	0.795	0.673	0.917
100002910	Amino Acid	Histidine Metabolism	1-methyl-5-imidazoleacetate	1.095	1.097	1.056	0.913	0.986	0.87	1.032	1.055	0.981
100003434	Amino Acid	Histidine Metabolism	imidazole propionate	0.98	1	0.932	0.929	0.798	1.068	0.959	1.11	0.75
100004046	Amino Acid	Histidine Metabolism	N-acetylcarnosine	1.041	1.019	1.011	0.959	1.006	0.966	1.089	1.13	0.989
100004299	Amino Acid	Histidine Metabolism	N-acetyl-1-methylhistidine*	1.025	1.037	1.013	0.863	0.902	0.846	0.975	1.134	0.808
111	Amino Acid	Leucine, Isoleucine and Valine Metabolism	3-hydroxyisobutyrate	1.029	1.021	1.038	1.036	0.986	1.09	0.848	0.769	0.94
376	Amino Acid	Leucine, Isoleucine and Valine Metabolism	isoleucine	1.009	0.992	1.028	1.009	0.949	1.073	0.956	0.941	0.991
397	Amino Acid	Leucine, Isoleucine and Valine Metabolism	leucine	1.016	0.985	1.025	1	0.938	1.042	0.951	0.938	0.958
566	Amino Acid	Leucine, Isoleucine and Valine Metabolism	valine	1.008	1	1.016	0.984	0.948	1.024	0.93	0.933	0.943
1082	Amino Acid	Leucine, Isoleucine and Valine Metabolism	N-acetylleucine	0.966	0.919	1.019	1.034	0.919	1.148	0.793	0.839	0.759
1084	Amino Acid	Leucine, Isoleucine and Valine Metabolism	N-acetylvaline	1.018	0.966	1.056	0.982	0.898	1.037	0.964	0.966	0.944
1442	Amino Acid	Leucine, Isoleucine and Valine Metabolism	beta-hydroxyisovalerate	1.013	1	1.014	0.987	1.011	1	0.848	0.885	0.789
2051	Amino Acid	Leucine, Isoleucine and Valine Metabolism	methylsuccinate	0.99	0.958	1.029	0.967	0.934	0.99	0.957	0.948	0.961
2054	Amino Acid	Leucine, Isoleucine and Valine Metabolism	ethylmalonate	1.021	1.043	1.007	1.021	1.014	1.027	0.918	1.014	0.84
100000036	Amino Acid	Leucine, Isoleucine and Valine Metabolism	3-methyl-2-oxovalerate	1	0.96	1.046	1.009	0.952	1.073	0.906	0.848	0.963
100000551	Amino Acid	Leucine, Isoleucine and Valine Metabolism	4-methyl-2-oxopentanoate	1	0.96	1.037	1.009	0.976	1.056	0.931	0.88	0.981
100000706	Amino Acid	Leucine, Isoleucine and Valine Metabolism	alpha-hydroxyisocaproate	1.01	0.973	1.034	1.02	0.965	1.114	0.89	0.779	1.011
100000708	Amino Acid	Leucine, Isoleucine and Valine Metabolism	isovalerate (i5:0)	1.009	0.931	1.093	0.991	0.991	1	1.038	1.078	0.99
100000936	Amino Acid	Leucine, Isoleucine and Valine Metabolism	3-methyl-2-oxobutyrate	1.007	0.967	1.036	0.986	0.987	0.993	0.875	0.873	0.878
100001055	Amino Acid	Leucine, Isoleucine and Valine Metabolism	isobutyrylcarnitine (C4)	1.095	1.114	1.055	0.947	1.011	0.896	0.822	0.949	0.677
100001170	Amino Acid	Leucine, Isoleucine and Valine Metabolism	3-hydroxy-2-ethylpropionate	0.974	0.963	0.986	1.013	1.086	0.966	0.897	0.852	0.939
100001276	Amino Acid	Leucine, Isoleucine and Valine Metabolism	N-acetylisoleucine	1	0.938	1	1	0.875	1.071	1.133	1.063	1.143
100001300	Amino Acid	Leucine, Isoleucine and Valine Metabolism	alpha-hydroxyisovalerate	1.073	1	1.17	0.945	0.887	1.085	0.8	0.726	0.915
100001393	Amino Acid	Leucine, Isoleucine and Valine Metabolism	isovalerylcarnitine (C5)	1.039	1.007	1.061	1.063	1.056	1.088	0.898	0.903	0.868
100001452	Amino Acid	Leucine, Isoleucine and Valine Metabolism	isovalerylglycine	0.945	0.9	0.993	0.945	0.858	0.993	0.961	1.358	0.612
100001509	Amino Acid	Leucine, Isoleucine and Valine Metabolism	2-methylbutyrylcarnitine (C5)	0.97	0.944	0.992	0.865	0.938	0.733	0.797	0.701	0.9
100001541	Amino Acid	Leucine, Isoleucine and Valine Metabolism	2-hydroxy-3-methylvalerate	1.034	0.955	1.146	1.069	0.955	1.271	0.81	0.642	1.063
100001590	Amino Acid	Leucine, Isoleucine and Valine Metabolism	isobutyrylglycine	0.968	0.953	0.982	0.949	0.973	0.928	0.936	1.162	0.729
100001594	Amino Acid	Leucine, Isoleucine and Valine Metabolism	beta-hydroxyisovaleroylcarnitine	1.193	1.314	1.019	1	1.041	0.972	0.93	0.86	1
100001597	Amino Acid	Leucine, Isoleucine and Valine Metabolism	tiglylcarnitine (C5:1-DC)	1.054	1.044	1.043	1.007	1.082	0.95	0.96	0.874	1.043
100002458	Amino Acid	Leucine, Isoleucine and Valine Metabolism	3-methylglutaconate	0.983	0.951	1.022	1.075	1.207	0.973	0.782	0.817	0.745
100005850	Amino Acid	Leucine, Isoleucine and Valine Metabolism	3-methylglutarylcarnitine (2)	0.975	0.959	1.009	1.047	1.21	0.928	0.762	0.814	0.722
100009275	Amino Acid	Leucine, Isoleucine and Valine Metabolism	methylsuccinoylcarnitine	1.019	1.03	1.004	0.947	1.019	0.89	0.932	0.878	0.989
100010869	Amino Acid	Leucine, Isoleucine and Valine Metabolism	2,3-dihydroxy-2-methylbutyrate	1.006	1.012	0.972	1.11	1.234	1.007	0.961	0.964	0.951
100020423	Amino Acid	Leucine, Isoleucine and Valine Metabolism	N-lactoyl valine	0.963	0.921	1.007	1.106	1.039	1.193	0.826	0.837	0.814
100020425	Amino Acid	Leucine, Isoleucine and Valine Metabolism	N-lactoyl leucine	0.974	0.925	1.015	1.136	0.983	1.309	0.929	0.902	0.949
100020427	Amino Acid	Leucine, Isoleucine and Valine Metabolism	N-lactoyl isoleucine	0.954	0.901	1.015	1.151	1.041	1.293	0.908	0.807	1.038
100020833	Amino Acid	Leucine, Isoleucine and Valine Metabolism	2-ketocaprylate	0.973	0.959	0.986	1.034	1.062	1.007	1.027	1.014	1.034
92	Amino Acid	Lysine Metabolism	2-oxoadipate	1.141	1.165	1.104	0.641	0.582	0.714	0.846	0.367	1.104
189	Amino Acid	Lysine Metabolism	N6,N6,N6-trimethyllysine	1.059	1.027	1.066	0.97	1	0.945	0.99	1.08	0.857
381	Amino Acid	Lysine Metabolism	2-aminoadipate	0.978	1.02	0.886	0.787	0.9	0.557	1.022	0.11	1.658
407	Amino Acid	Lysine Metabolism	lysine	1.017	1.025	1.017	1	0.966	1.026	0.991	1.017	0.957
1025	Amino Acid	Lysine Metabolism	pipecolate	1.111	1.103	1.106	0.931	0.846	1.045	0.889	0.872	0.909
100000054	Amino Acid	Lysine Metabolism	5-hydroxylysine	1.035	1.06	0.989	1.012	0.831	1.111	0.837	0.795	0.867
100001593	Amino Acid	Lysine Metabolism	glutarylcarnitine (C5-DC)	1.031	1.014	1.025	1.038	1.121	0.984	1.031	1	1.049
100001734	Amino Acid	Lysine Metabolism	N6-acetyllysine	1	0.992	1.024	0.992	0.977	1.016	1.008	1.125	0.896
100002249	Amino Acid	Lysine Metabolism	N-acetyl-cadaverine	1.625	1.188	2.4	1.938	1.875	2.067	1.75	0.25	2.667
100002462	Amino Acid	Lysine Metabolism	5-(galactosylhydroxy)-L-lysine	0.98	0.979	0.99	0.931	0.99	0.886	0.792	0.885	0.724
100003415	Amino Acid	Lysine Metabolism	N6-methyllysine	0.968	0.979	0.961	0.952	1.021	0.906	1.118	1.295	0.945
100004499	Amino Acid	Lysine Metabolism	6-oxopiperidine-2-carboxylate	1.033	1.008	1.057	1.025	1.066	0.992	0.951	1.074	0.813
100005373	Amino Acid	Lysine Metabolism	fructosyllysine	1.035	1.017	1.036	1.088	0.949	1.196	0.912	0.831	0.964
100015962	Amino Acid	Lysine Metabolism	N,N,N-trimethyl-5-aminovalerate	1.005	1.01	1.005	0.98	1.051	0.932	0.841	0.841	0.85
100020417	Amino Acid	Lysine Metabolism	N6,N6-dimethyllysine	0.982	0.988	0.975	0.988	1.041	0.957	1.096	1.282	0.907
100020545	Amino Acid	Lysine Metabolism	N2-acetyl,N6,N6-dimethyllysine	0.916	0.949	0.906	1.007	1.037	0.987	1.042	1.537	0.591
100020546	Amino Acid	Lysine Metabolism	N2-acetyl,N6-methyllysine	0.888	0.917	0.852	1	1.038	0.97	1.037	1.549	0.533
100020842	Amino Acid	Lysine Metabolism	N,N-dimethyl-5-aminovalerate	0.803	1.111	0.481	1.268	2.714	0.114	0.69	1.238	0.253
100021123	Amino Acid	Lysine Metabolism	hydroxy-N6,N6,N6-trimethyllysine*	1.049	1.031	1.052	0.992	1.076	0.922	0.967	1.137	0.759
100021760	Amino Acid	Lysine Metabolism	N-acetyl-2-aminoadipate	1	0.975	1.037	1	0.934	1.037	0.969	1.149	0.748
194	Amino Acid	Methionine, Cysteine, SAM and Taurine Metabolism	N-formylmethionine	1.008	0.985	1.024	1.008	1.015	1.008	0.992	0.992	0.992
197	Amino Acid	Methionine, Cysteine, SAM and Taurine Metabolism	S-adenosylhomocysteine (SAH)	1.05	1.091	1	1	1.068	0.971	0.825	0.932	0.686
279	Amino Acid	Methionine, Cysteine, SAM and Taurine Metabolism	cystine	1.003	0.988	1.021	0.991	0.985	1	1.051	0.949	1.158
310	Amino Acid	Methionine, Cysteine, SAM and Taurine Metabolism	cystathionine	1.32	1.394	1.222	1.929	3.249	0.868	0.564	0.631	0.487
358	Amino Acid	Methionine, Cysteine, SAM and Taurine Metabolism	hypotaurine	1.021	1.007	1.037	0.923	0.941	0.918	1.042	1.099	0.97
415	Amino Acid	Methionine, Cysteine, SAM and Taurine Metabolism	methionine	1.03	1.02	1.041	1.071	1.02	1.103	1	0.931	1.052
512	Amino Acid	Methionine, Cysteine, SAM and Taurine Metabolism	taurine	1.013	1.02	1.006	0.948	0.946	0.932	0.955	0.986	0.919
796	Amino Acid	Methionine, Cysteine, SAM and Taurine Metabolism	alpha-ketobutyrate	1.004	0.958	1.053	1.062	1.004	1.097	0.897	0.771	1.02
800	Amino Acid	Methionine, Cysteine, SAM and Taurine Metabolism	cysteine	0.977	0.964	0.99	1.028	0.997	1.052	0.876	0.908	0.838
1083	Amino Acid	Methionine, Cysteine, SAM and Taurine Metabolism	N-acetylmethionine	0.99	0.93	1.043	0.979	0.96	1	0.938	0.99	0.882
100000039	Amino Acid	Methionine, Cysteine, SAM and Taurine Metabolism	methionine sulfoxide	0.988	0.987	1.012	1.049	0.975	1.095	1.049	1.101	1
100000808	Amino Acid	Methionine, Cysteine, SAM and Taurine Metabolism	cysteine s-sulfate	1.03	1.082	0.969	0.992	1.123	0.91	1.112	1.01	1.217
100002749	Amino Acid	Methionine, Cysteine, SAM and Taurine Metabolism	S-methylcysteine	1.059	0.983	1.144	0.932	0.915	0.949	0.983	0.941	1.034
100002927	Amino Acid	Methionine, Cysteine, SAM and Taurine Metabolism	S-methylcysteine sulfoxide	1.012	0.986	1.056	0.933	0.831	0.983	1	1	1.011
100003892	Amino Acid	Methionine, Cysteine, SAM and Taurine Metabolism	lanthionine	1.029	0.986	1.073	0.928	0.885	0.964	0.797	0.863	0.73
100004056	Amino Acid	Methionine, Cysteine, SAM and Taurine Metabolism	N-methyltaurine	0.971	1.025	0.916	0.927	0.595	1.132	1.413	1.601	1.235
100004635	Amino Acid	Methionine, Cysteine, SAM and Taurine Metabolism	methionine sulfone	1	1.046	0.981	0.959	0.966	0.925	0.897	0.862	0.925
100005466	Amino Acid	Methionine, Cysteine, SAM and Taurine Metabolism	N-acetyltaurine	1.067	1.049	1.071	0.852	0.895	0.835	0.852	0.909	0.787
100020893	Amino Acid	Methionine, Cysteine, SAM and Taurine Metabolism	2,3-dihydroxy-5-methylthio-4-pentenoate (DMTPA)*	1.007	0.993	1.015	1.014	1.034	1.007	0.923	0.96	0.881
100021220	Amino Acid	Methionine, Cysteine, SAM and Taurine Metabolism	succinoyltaurine	0.96	0.994	0.92	0.931	1.046	0.851	0.851	0.925	0.764
100021372	Amino Acid	Methionine, Cysteine, SAM and Taurine Metabolism	2-hydroxy-4-(methylthio)butanoic acid	1.027	1.025	1.03	1.205	1.025	1.403	0.932	0.709	1.179
100021530	Amino Acid	Methionine, Cysteine, SAM and Taurine Metabolism	S-carboxyethylcysteine	1.068	1.104	1.014	0.905	0.831	0.958	0.851	0.896	0.803
144	Amino Acid	Phenylalanine Metabolism	4-hydroxyphenylacetate	0.99	1.02	0.946	1.021	1.14	0.935	0.854	0.75	0.957
235	Amino Acid	Phenylalanine Metabolism	2-hydroxyphenylacetate	1.05	1.036	1.038	0.933	0.971	0.913	0.95	1.007	0.875
241	Amino Acid	Phenylalanine Metabolism	phenylpyruvate	1.029	1	1.065	1.088	0.895	1.258	1.206	1	1.387
460	Amino Acid	Phenylalanine Metabolism	phenylalanine	1.016	1.016	1.025	1.008	0.967	1.049	1	0.992	1.008
100000011	Amino Acid	Phenylalanine Metabolism	phenylacetate	1.039	1.073	1.009	1.01	1.167	0.889	1.049	1.073	1.028
100000774	Amino Acid	Phenylalanine Metabolism	phenyllactate (PLA)	1.01	0.973	1.034	1.21	1.107	1.337	0.93	0.759	1.124
100001256	Amino Acid	Phenylalanine Metabolism	N-acetylphenylalanine	1.01	0.981	1.023	1	0.981	1.034	1.042	1.21	0.83
100020419	Amino Acid	Phenylalanine Metabolism	N-lactoyl phenylalanine	0.978	0.942	1.008	1.209	1.065	1.357	0.95	0.948	0.937
100021472	Amino Acid	Phenylalanine Metabolism	N-succinyl-phenylalanine	1.031	0.957	1.109	1.133	1.152	1.134	0.938	0.848	1.034
50	Amino Acid	Polyamine Metabolism	spermidine	1.048	1.087	0.95	0.857	0.826	0.85	1.286	1.435	1.1
192	Amino Acid	Polyamine Metabolism	N-acetylputrescine	1.032	1.011	1.054	1.021	1.011	1.032	1.043	1.011	1.075
212	Amino Acid	Polyamine Metabolism	5-methylthioadenosine (MTA)	1.015	1.021	1.004	1.004	0.974	1.036	0.857	0.819	0.895
1113	Amino Acid	Polyamine Metabolism	4-acetamidobutanoate	1.039	1.047	1.023	0.977	1.008	0.938	1.047	0.969	1.125
100004541	Amino Acid	Polyamine Metabolism	acisoga	1.039	1.038	1.03	1	1.057	0.95	0.971	1.019	0.91
100016038	Amino Acid	Polyamine Metabolism	(N(1) + N(8))-acetylspermidine	1.047	1.08	1	0.991	1.036	0.98	1.085	1.089	1.091
100020487	Amino Acid	Polyamine Metabolism	N-acetyl-isoputreanine	1.047	1.075	1.019	1	0.972	1.019	1.093	1.121	1.056
98	Amino Acid	Tryptophan Metabolism	kynurenate	1.014	1	1.031	1	0.947	1.046	1.014	0.907	1.138
413	Amino Acid	Tryptophan Metabolism	melatonin	0.94	1.105	0.683	1	NA	1.024	1.095	1.395	0.939
504	Amino Acid	Tryptophan Metabolism	serotonin	1.014	0.944	1.103	1.205	0.915	1.396	0.921	0.95	0.893
565	Amino Acid	Tryptophan Metabolism	tryptophan	1.027	1.009	1.037	1.036	0.974	1.084	1.045	1.026	1.047
1022	Amino Acid	Tryptophan Metabolism	picolinate	1.078	1.039	1.114	0.974	0.992	1	0.991	1.094	0.886
1258	Amino Acid	Tryptophan Metabolism	anthranilate	1.143	1.167	1.125	1.143	1.333	1.125	1.143	1.167	1
100000015	Amino Acid	Tryptophan Metabolism	xanthurenate	1.009	0.921	1.098	1.035	0.945	1.147	0.851	0.756	0.951
100000265	Amino Acid	Tryptophan Metabolism	kynurenine	1.018	1.028	1.01	1.074	1.122	1.039	0.708	0.839	0.577
100000463	Amino Acid	Tryptophan Metabolism	indolelactate	1.018	0.992	1.03	1.062	1.11	1.04	0.867	0.795	0.95
100000467	Amino Acid	Tryptophan Metabolism	3-indoxyl sulfate	1.022	1.036	1	1.075	1.194	0.969	1.022	1.101	0.923
100001034	Amino Acid	Tryptophan Metabolism	indoleacetate	1.076	1.161	0.949	0.905	0.893	0.909	0.79	0.875	0.687
100001083	Amino Acid	Tryptophan Metabolism	indolepropionate	1.113	1.051	1.178	0.931	0.831	1.017	1.024	1.13	0.913
100001254	Amino Acid	Tryptophan Metabolism	N-acetyltryptophan	1.048	1	1.105	1	0.95	1.047	0.971	1.042	1.035
100001404	Amino Acid	Tryptophan Metabolism	indolebutyrate	1.091	1.156	1.04	0.977	0.87	1.01	0.568	0.597	0.545
100001731	Amino Acid	Tryptophan Metabolism	indoleacetylglutamine	1.108	1.187	0.937	0.774	0.841	0.747	0.667	0.785	0.481
100001743	Amino Acid	Tryptophan Metabolism	tryptophan betaine	0.89	0.888	0.891	1.052	1.303	0.861	1.116	1.179	1.052
100002185	Amino Acid	Tryptophan Metabolism	indole-3-carboxylate	0.975	1.008	0.94	1.034	1.057	1.026	0.958	0.934	0.974
100004561	Amino Acid	Tryptophan Metabolism	N-formylanthranilic acid	1.069	1.068	1.082	1.02	1.087	0.99	1.01	1.068	0.959
100006378	Amino Acid	Tryptophan Metabolism	N-acetylkynurenine (2)	1.035	0.963	1.095	1.012	1.074	1.016	0.953	1.093	0.698
100006379	Amino Acid	Tryptophan Metabolism	C-glycosyltryptophan	1.007	1.007	1.007	0.971	1.015	0.935	0.949	0.978	0.92
100009042	Amino Acid	Tryptophan Metabolism	5-hydroxyindole sulfate	1.068	1.122	0.975	1.083	1.074	1.118	0.947	1.122	0.731
100020360	Amino Acid	Tryptophan Metabolism	8-methoxykynurenate	0.988	0.932	1.06	0.994	1.006	0.994	0.814	0.695	0.964
100020414	Amino Acid	Tryptophan Metabolism	6-bromotryptophan	1	1	1.008	1.032	1.023	1.058	1.064	1.117	1.017
100020479	Amino Acid	Tryptophan Metabolism	indoleacetoylcarnitine*	1.042	1.098	0.95	0.831	0.829	0.867	0.775	0.707	0.85
117	Amino Acid	Tyrosine Metabolism	homovanillate (HVA)	0.908	0.947	0.869	0.931	0.786	1.046	1.046	1.214	0.831
240	Amino Acid	Tyrosine Metabolism	3-(4-hydroxyphenyl)lactate	1.018	0.976	1.04	1.073	1.033	1.121	0.909	0.805	1.01
815	Amino Acid	Tyrosine Metabolism	tyrosine	1.008	1	1.034	1.034	0.966	1.093	0.966	0.95	0.992
1094	Amino Acid	Tyrosine Metabolism	thyroxine	1	0.984	1.029	0.977	0.976	0.963	0.962	0.919	1
1111	Amino Acid	Tyrosine Metabolism	vanillylmandelate (VMA)	1	1	1.006	1.047	1.153	0.976	1.03	1.029	1.03
1141	Amino Acid	Tyrosine Metabolism	4-hydroxyphenylpyruvate	1.032	0.984	1.088	1.306	1.057	1.514	0.828	0.995	0.652
1342	Amino Acid	Tyrosine Metabolism	3-methoxytyrosine	0.547	0.386	0.781	0.504	0.438	0.597	0.458	0.426	0.498
100000447	Amino Acid	Tyrosine Metabolism	gentisate	1.088	1.191	0.972	1.011	1.085	0.951	0.835	0.979	0.694
100001104	Amino Acid	Tyrosine Metabolism	N-acetyltyrosine	1	0.965	1.02	1.019	0.965	1.089	0.916	1.035	0.792
100001510	Amino Acid	Tyrosine Metabolism	phenol sulfate	1.025	1	1.057	1.041	1.156	0.959	0.754	0.77	0.746
100003954	Amino Acid	Tyrosine Metabolism	5-hydroxymethyl-2-furoic acid	1.012	1.182	0.827	1.071	0.898	1.272	0.506	0.545	0.469
100004634	Amino Acid	Tyrosine Metabolism	3-methoxytyramine sulfate	0.759	0.648	0.895	0.795	0.76	0.85	0.669	0.698	0.627
100006056	Amino Acid	Tyrosine Metabolism	N-formylphenylalanine	0.976	0.971	0.994	0.958	0.853	1.042	0.94	1.124	0.782
100006092	Amino Acid	Tyrosine Metabolism	tyramine O-sulfate	0.887	0.891	0.882	1.094	1.018	1.176	1	0.655	1.373
100006125	Amino Acid	Tyrosine Metabolism	vanillic alcohol sulfate	0.821	0.922	0.737	1.313	1.281	1.321	0.291	0.425	0.174
100006129	Amino Acid	Tyrosine Metabolism	vanillactate	0.556	0.42	0.755	0.51	0.469	0.575	0.44	0.4	0.486
100006191	Amino Acid	Tyrosine Metabolism	p-cresol glucuronide*	1.029	1.119	0.965	1.034	1.351	0.817	0.769	0.897	0.665
100006262	Amino Acid	Tyrosine Metabolism	4-methoxyphenol sulfate	1.07	0.986	1.165	1.004	1.014	1.004	0.838	0.965	0.689
100006360	Amino Acid	Tyrosine Metabolism	dopamine 4-sulfate	0.776	0.797	0.749	1.026	1.11	0.969	1.132	1.342	0.832
100006361	Amino Acid	Tyrosine Metabolism	dopamine 3-O-sulfate	0.818	0.848	0.771	1.079	1.192	0.99	1.145	1.388	0.873
100006619	Amino Acid	Tyrosine Metabolism	4-hydroxyphenylacetoylcarnitine	1.055	1.17	0.909	1.066	1.191	0.977	0.78	0.617	0.966
100006679	Amino Acid	Tyrosine Metabolism	phenol glucuronide	0.975	0.924	1.027	1.138	0.878	1.383	0.731	0.57	0.933
100009326	Amino Acid	Tyrosine Metabolism	catechol glucuronide	1.304	1.607	0.929	0.42	0.514	0.359	0.674	0.121	0.961
100020421	Amino Acid	Tyrosine Metabolism	N-lactoyl tyrosine	0.979	0.911	1.055	1.289	1.159	1.449	0.901	0.885	0.921
444	Amino Acid	Urea cycle Arginine and Proline Metabolism	ornithine	1.026	1.026	1.027	0.983	0.914	1.044	1.052	1.121	0.991
231	Amino Acid	Urea cycle Arginine and Proline Metabolism	arginine	1.032	1.032	1.026	0.923	0.981	0.882	1	0.911	1.092
391	Amino Acid	Urea cycle Arginine and Proline Metabolism	citrulline	1	1	1.009	1	0.972	1.009	0.991	0.981	1
480	Amino Acid	Urea cycle Arginine and Proline Metabolism	proline	1.017	1.04	0.983	1.033	1.048	1.026	0.942	1.008	0.861
533	Amino Acid	Urea cycle Arginine and Proline Metabolism	urea	1.053	1.051	1.049	0.982	1.011	0.969	0.994	1.023	0.957
1001	Amino Acid	Urea cycle Arginine and Proline Metabolism	trans-4-hydroxyproline	1.09	1.114	1.046	0.94	0.986	0.908	1.134	1.257	0.985
100000285	Amino Acid	Urea cycle Arginine and Proline Metabolism	N-alpha-acetylornithine	0.921	0.877	0.987	0.974	0.904	1.026	0.829	0.74	0.923
100000961	Amino Acid	Urea cycle Arginine and Proline Metabolism	homoarginine	1.093	1.103	1.069	1.052	1.009	1.126	1	1.121	0.851
100000963	Amino Acid	Urea cycle Arginine and Proline Metabolism	homocitrulline	1.083	1.061	1.089	0.947	1.015	0.896	0.744	0.856	0.63
100001167	Amino Acid	Urea cycle Arginine and Proline Metabolism	pro-hydroxy-pro	1.056	1.092	1.046	0.976	0.95	0.985	1.032	1.134	0.938
100001266	Amino Acid	Urea cycle Arginine and Proline Metabolism	N-acetylarginine	1	0.99	1.01	1.04	0.97	1.092	0.919	1.07	0.765
100001334	Amino Acid	Urea cycle Arginine and Proline Metabolism	N-acetylproline	1.033	1.024	1.042	0.975	1.016	0.958	0.803	0.896	0.695
100001577	Amino Acid	Urea cycle Arginine and Proline Metabolism	N-acetylcitrulline	0.987	0.906	1.072	1.143	1.247	1.072	0.987	1.388	0.493
100001810	Amino Acid	Urea cycle Arginine and Proline Metabolism	dimethylarginine (SDMA + ADMA)	1.031	1.046	1.016	1	1.015	0.992	1.008	1.015	1.008
100001956	Amino Acid	Urea cycle Arginine and Proline Metabolism	N-methylproline	0.869	0.943	0.76	1.146	1.35	0.983	0.8	0.8	0.793
100002784	Amino Acid	Urea cycle Arginine and Proline Metabolism	2-oxoarginine*	1	1	1	1	0.842	1.133	1	0.947	1.067
100004575	Amino Acid	Urea cycle Arginine and Proline Metabolism	N2,N5-diacetylornithine	1.062	1.133	0.967	0.915	0.963	0.886	0.822	0.978	0.65
100020215	Amino Acid	Urea cycle Arginine and Proline Metabolism	N-methylhydroxyproline**	0.468	0.516	0.398	0.545	0.608	0.493	0.436	0.537	0.306
100020217	Amino Acid	Urea cycle Arginine and Proline Metabolism	N,N,N-trimethyl-alanylproline betaine (TMAP)	1.008	1.007	0.991	0.984	1.05	0.947	0.992	1.021	0.947
100020361	Amino Acid	Urea cycle Arginine and Proline Metabolism	3-amino-2-piperidone	1.04	1.038	1.041	0.97	0.962	0.99	1.05	1.076	1.021
100002769	Amino Acid	Urea cycleArginine and Proline Metabolism	argininate*	1.056	1.043	1.045	1.064	1.072	1.08	0.864	0.914	0.804
100004523	Amino Acid	Urea cycleArginine and Proline Metabolism	N-delta-acetylornithine	1	1.015	0.975	0.97	0.98	0.965	0.905	0.806	1.005
100001417	Peptide	Acetylated Peptides	phenylacetylglutamine	1.007	1.049	0.96	0.979	1.077	0.9	0.938	1.014	0.867
100006108	Peptide	Acetylated Peptides	phenylacetylcarnitine	1.045	1.106	0.97	1.075	1.053	1.082	0.842	0.818	0.866
100009045	Peptide	Acetylated Peptides	phenylacetylglutamate	0.98	1.038	0.952	0.946	1.038	0.867	0.838	0.969	0.739
100010850	Peptide	Acetylated Peptides	4-hydroxyphenylacetylglutamine	1.036	1.119	0.905	1.027	1.254	0.838	0.838	0.814	0.857
100019831	Peptide	Acetylated Peptides	3-hydroxyphenylacetoylglutamine	0.954	0.965	0.933	1.147	1.314	0.995	0.862	0.987	0.774
100003169	Peptide	Dipeptide	isoleucylglycine	1.069	1.234	0.914	0.722	0.969	0.469	2.722	1.219	3.148
100003210	Peptide	Dipeptide	valylleucine	1.125	1.135	1.115	0.818	0.831	0.782	1.773	1.517	2.046
100003674	Peptide	Dipeptide	prolylglycine	1.018	0.948	1.085	1.135	0.868	1.358	1.232	0.88	1.598
100001322	Peptide	Fibrinogen Cleavage Peptide	Fibrinopeptide A*	1	0.8	1.25	0.5	0.8	0.5	0.5	0.4	0.25
100001323	Peptide	Fibrinogen Cleavage Peptide	Fibrinopeptide A, des-ala(1)*	0.8	0.538	1.143	0.4	0.462	0.286	0.3	0.154	0.429
100001324	Peptide	Fibrinogen Cleavage Peptide	Fibrinopeptide A, phosphono-ser(3)*	1	0.842	1.176	0.889	0.842	0.941	0.889	0.842	0.941
100020908	Peptide	Fibrinogen Cleavage Peptide	Fibrinopeptide B (1-13)**	0.765	0.565	1.083	0.647	0.478	0.917	0.588	0.435	0.833
331	Peptide	Gamma-glutamyl Amino Acid	gamma-glutamylglutamate	0.988	0.983	0.987	0.928	0.916	0.955	0.946	1	0.885
1102	Peptide	Gamma-glutamyl Amino Acid	gamma-glutamyltyrosine	1.004	1.013	0.991	1.022	0.957	1.07	0.97	0.961	0.97
1140	Peptide	Gamma-glutamyl Amino Acid	gamma-glutamylglutamine	0.91	0.956	0.892	1.178	0.791	1.298	1.353	1.981	0.865
1235	Peptide	Gamma-glutamyl Amino Acid	gamma-glutamylhistidine	1.023	1.034	1	0.983	0.989	0.977	0.903	0.966	0.842
1268	Peptide	Gamma-glutamyl Amino Acid	gamma-glutamylleucine	1.019	0.982	1.046	0.953	0.904	1.01	0.915	0.895	0.939
100000491	Peptide	Gamma-glutamyl Amino Acid	gamma-glutamylphenylalanine	1.032	0.989	1.082	0.838	0.91	0.703	1.011	0.957	1.044
100001126	Peptide	Gamma-glutamyl Amino Acid	gamma-glutamylvaline	1.03	1.014	1.041	0.939	0.879	1.008	0.811	0.801	0.813
100001262	Peptide	Gamma-glutamyl Amino Acid	gamma-glutamyl-epsilon-lysine	0.823	0.873	0.665	1.506	1.973	1.062	1.196	NA	1.176
100001294	Peptide	Gamma-glutamyl Amino Acid	gamma-glutamylglycine	0.984	1	0.989	0.919	0.963	0.878	0.955	1.009	0.915
100001295	Peptide	Gamma-glutamyl Amino Acid	gamma-glutamyltryptophan	0.981	0.955	1.012	1.031	0.996	1.058	0.916	0.955	0.864
100001313	Peptide	Gamma-glutamyl Amino Acid	gamma-glutamylmethionine	1.018	0.995	1.041	1.004	0.986	1.022	0.908	0.819	1
100001314	Peptide	Gamma-glutamyl Amino Acid	gamma-glutamylthreonine	1.017	1.017	1.008	1.008	1.041	0.983	1.067	1.025	1.093
100001485	Peptide	Gamma-glutamyl Amino Acid	gamma-glutamylisoleucine*	1.022	1	1.04	0.985	0.918	1.056	0.881	0.863	0.888
100001502	Peptide	Gamma-glutamyl Amino Acid	gamma-glutamyl-2-aminobutyrate	0.99	0.928	1.059	1.01	0.977	1.036	1.029	0.919	1.14
100001843	Peptide	Gamma-glutamyl Amino Acid	gamma-glutamylalanine	0.972	0.901	1.053	1.02	1.053	1.003	1.046	1.341	0.81
100010901	Peptide	Gamma-glutamyl Amino Acid	gamma-glutamyl-alpha-lysine	1.011	1.014	1.006	0.948	0.924	0.967	0.934	0.995	0.875
100020241	Peptide	Gamma-glutamyl Amino Acid	gamma-glutamylcitrulline*	1.002	0.993	1.015	0.902	0.928	0.881	0.961	0.662	1.218
100001768	Carbohydrate	Advanced Glycation End-product	N6-carboxymethyllysine	1.009	0.957	1.082	0.93	0.521	1.8	1.851	2.162	1.727
1162	Carbohydrate	Aminosugar Metabolism	N-acetylneuraminate	0.992	1	0.984	1.017	1.026	1.008	1.034	1.06	1.008
1215	Carbohydrate	Aminosugar Metabolism	N-acetylglucosaminylasparagine	0.981	1.047	0.902	0.99	1	0.99	0.99	1.094	0.873
100000257	Carbohydrate	Aminosugar Metabolism	glucuronate	1.011	1.011	1.033	1	0.968	1.033	0.892	0.935	0.848
100001320	Carbohydrate	Aminosugar Metabolism	erythronate*	0.988	0.989	0.988	0.988	1.023	0.976	0.977	1.046	0.917
100006435	Carbohydrate	Aminosugar Metabolism	N-acetylglucosamine/N-acetylgalactosamine	1.028	1.028	1.018	0.954	0.936	0.972	0.917	0.927	0.908
935	Carbohydrate	Disaccharides and Oligosaccharides	sucrose	1.089	1.104	1.076	0.98	0.813	1.086	1.168	1.25	1.105
803	Carbohydrate	Fructose, Mannose and Galactose Metabolism	mannose	0.991	0.982	1	0.972	0.937	1	0.944	0.838	1.068
878	Carbohydrate	Fructose, Mannose and Galactose Metabolism	fructose	1.009	1	1.017	1.565	1.2	1.843	1.878	1.904	1.843
100001026	Carbohydrate	Fructose, Mannose and Galactose Metabolism	galactonate	0.902	0.841	0.971	0.992	1.004	0.987	1.073	0.952	1.201
100001740	Carbohydrate	Fructose, Mannose and Galactose Metabolism	mannitol/sorbitol	0.96	0.78	1.146	1.092	1.137	1.051	1.156	1	1.303
913	Carbohydrate	Glycogen Metabolism	maltose	0.482	0.994	0.358	0.711	0.794	0.634	0.387	0.823	0.278
100000276	Carbohydrate	Glycogen Metabolism	maltotriose	1.463	1.362	1.813	0.869	0.271	0.921	0.86	1.04	NA
132	Carbohydrate	Glycolysis, Gluconeogenesis, and Pyruvate Metabolism	3-phosphoglycerate	1.017	1.07	0.947	0.966	0.933	1	0.938	0.89	0.986
482	Carbohydrate	Glycolysis, Gluconeogenesis, and Pyruvate Metabolism	lactate	1.038	1.073	0.973	1.038	1.049	1.04	0.949	0.976	0.893
572	Carbohydrate	Glycolysis, Gluconeogenesis, and Pyruvate Metabolism	glucose	1.009	1	1.009	1.036	1	1.074	1.027	1.009	1.046
823	Carbohydrate	Glycolysis, Gluconeogenesis, and Pyruvate Metabolism	pyruvate	1.04	1.055	1.017	1.065	1.008	1.125	1.008	0.976	1.042
1052	Carbohydrate	Glycolysis, Gluconeogenesis, and Pyruvate Metabolism	glycerate	0.961	0.967	0.963	1.008	0.984	1.022	1.047	1.203	0.903
100000580	Carbohydrate	Glycolysis, Gluconeogenesis, and Pyruvate Metabolism	1,5-anhydroglucitol (1,5-AG)	1.033	1	1.069	0.989	1	0.989	1.087	1.093	1.08
826	Carbohydrate	Pentose Metabolism	xylose	0.946	0.921	0.97	1.404	1.262	1.5	1.97	1.579	2.351
828	Carbohydrate	Pentose Metabolism	arabinose	1.125	1.112	1.114	0.761	0.225	1.466	0.943	0.82	1
100000406	Carbohydrate	Pentose Metabolism	ribitol	1.03	1.01	1.052	1.01	0.99	1.041	1.01	0.98	1.052
100001007	Carbohydrate	Pentose Metabolism	ribonate	0.982	0.955	1.018	0.973	1.064	0.868	0.982	0.882	1.026
100006115	Carbohydrate	Pentose Metabolism	arabonate/xylonate	1.008	1.009	1.017	1.042	1.094	1	0.992	1.103	0.876
100006430	Carbohydrate	Pentose Metabolism	arabitol/xylitol	1.025	1.016	1.009	0.975	0.992	0.966	1.074	1.167	0.957
100019968	Carbohydrate	Pentose Metabolism	lyxonate	1.013	1.039	0.962	1.338	1.312	1.346	1.208	1.078	1.244
171	Nucleotide	Purine Metabolism, (Hypo)Xanthine/Inosine containing	hypoxanthine	1.344	1.813	0.698	NA	NA	NA	0.588	NA	0.511
361	Nucleotide	Purine Metabolism, (Hypo)Xanthine/Inosine containing	inosine	0.967	1.046	0.873	0.85	0.877	0.836	0.567	0.708	0.418
1002	Nucleotide	Purine Metabolism, (Hypo)Xanthine/Inosine containing	allantoin	0.992	0.962	1.032	0.992	1	0.992	0.953	1.038	0.871
1004	Nucleotide	Purine Metabolism, (Hypo)Xanthine/Inosine containing	xanthine	1.115	1.219	0.945	0.863	0.781	0.945	1.23	0.662	1.891
1134	Nucleotide	Purine Metabolism, (Hypo)Xanthine/Inosine containing	urate	1.009	0.983	1.042	1	1.026	1	0.915	0.931	0.896
100001409	Nucleotide	Purine Metabolism, (Hypo)Xanthine/Inosine containing	N1-methylinosine	1	1.007	0.992	0.971	0.993	0.969	0.92	0.972	0.854
207	Nucleotide	Purine Metabolism, Adenine containing	adenosine 3',5'-cyclic monophosphate (cAMP)	1.04	1.07	1.008	1.073	1.116	1.059	0.895	0.907	0.874
209	Nucleotide	Purine Metabolism, Adenine containing	adenosine 5'-monophosphate (AMP)	0.976	1.038	0.943	0.881	0.872	0.898	0.964	1.038	0.92
880	Nucleotide	Purine Metabolism, Adenine containing	adenine	1.09	1.025	1.168	0.959	0.967	0.952	0.959	0.817	1.016
1242	Nucleotide	Purine Metabolism, Adenine containing	N1-methyladenosine	1.005	1.016	0.994	0.962	1	0.928	0.956	0.93	0.983
100001415	Nucleotide	Purine Metabolism, Adenine containing	N6-carbamoylthreonyladenosine	1.008	1	0.991	0.992	1.049	0.947	1.008	1.065	0.939
100001412	Nucleotide	Purine Metabolism, Guanine containing	N2,N2-dimethylguanosine	1.007	1.013	0.993	1	1.033	0.972	0.953	0.961	0.944
100001456	Nucleotide	Purine Metabolism, Guanine containing	7-methylguanine	1.031	1.031	1.033	0.992	0.985	1.008	0.976	0.977	0.976
827	Nucleotide	Pyrimidine Metabolism, Cytidine containing	cytidine	1.029	1.366	0.7	0.832	0.66	0.935	0.957	1.506	0.41
881	Nucleotide	Pyrimidine Metabolism, Cytidine containing	cytosine	0.94	0.941	0.94	0.84	0.51	1.08	1.14	0.98	1.28
100001413	Nucleotide	Pyrimidine Metabolism, Cytidine containing	N4-acetylcytidine	0.974	1.013	0.922	1.013	1.108	0.935	0.845	0.847	0.843
100010895	Nucleotide	Pyrimidine Metabolism, Cytidine containing	2'-O-methylcytidine	1.043	1.065	1	0.953	0.963	0.951	1.098	1.082	1.107
445	Nucleotide	Pyrimidine Metabolism, Orotate containing	orotate	1.156	1.24	1	0.822	0.66	0.951	1.778	0.92	2.805
923	Nucleotide	Pyrimidine Metabolism, Orotate containing	dihydroorotate	0.983	0.995	0.952	0.861	0.896	0.847	1.042	1.062	1.013
100001416	Nucleotide	Pyrimidine Metabolism, Orotate containing	orotidine	1.344	1.651	0.758	0.564	0.529	0.624	1.206	0.571	2.124
158	Nucleotide	Pyrimidine Metabolism, Thymine containing	5,6-dihydrothymine	1.007	0.987	1.007	0.98	0.942	1.007	0.912	0.949	0.859
1114	Nucleotide	Pyrimidine Metabolism, Thymine containing	3-aminoisobutyrate	1.038	1.052	1.024	0.962	1.06	0.889	1.038	1.119	0.96
244	Nucleotide	Pyrimidine Metabolism, Uracil containing	beta-alanine	1.009	1.018	1.01	0.935	0.829	1.019	1.243	0.748	1.777
535	Nucleotide	Pyrimidine Metabolism, Uracil containing	uridine	1.006	1.017	0.989	0.955	1.006	0.915	0.938	0.912	0.96
536	Nucleotide	Pyrimidine Metabolism, Uracil containing	2'-deoxyuridine	0.972	0.966	0.98	0.972	0.881	1.092	1.222	1.314	1.143
821	Nucleotide	Pyrimidine Metabolism, Uracil containing	pseudouridine	1.008	1	1	0.977	1.015	0.946	0.992	1.03	0.946
825	Nucleotide	Pyrimidine Metabolism, Uracil containing	uracil	0.933	0.824	0.929	0.933	0.588	1.286	1.467	1.118	1.643
1053	Nucleotide	Pyrimidine Metabolism, Uracil containing	3-ureidopropionate	1.014	0.938	1.067	1.057	0.926	1.233	0.986	0.963	1
1125	Nucleotide	Pyrimidine Metabolism, Uracil containing	5,6-dihydrouracil	0.99	1.046	0.9	1.095	1.092	1.06	1.429	2.239	1.03
100001425	Nucleotide	Pyrimidine Metabolism, Uracil containing	5,6-dihydrouridine	0.992	1.008	0.984	0.975	1	0.952	0.934	1.042	0.831
100001426	Nucleotide	Pyrimidine Metabolism, Uracil containing	3-(3-amino-3-carboxypropyl)uridine*	1.024	1.023	1.008	0.961	0.992	0.934	0.961	1.038	0.869
100001446	Nucleotide	Pyrimidine Metabolism, Uracil containing	5-methyluridine (ribothymidine)	0.985	0.986	0.977	0.985	0.986	0.992	1	1.043	0.954
100002102	Nucleotide	Pyrimidine Metabolism, Uracil containing	N-acetyl-beta-alanine	1.029	1	1.041	0.971	1.009	0.948	0.933	0.982	0.856
100010896	Nucleotide	Pyrimidine Metabolism, Uracil containing	2'-O-methyluridine	1.024	1.07	0.975	1.071	1.047	1.125	1.19	1.698	0.75
461	Energy	Oxidative Phosphorylation	phosphate	0.991	0.982	1	0.991	0.964	1.008	0.982	0.964	1.008
93	Energy	TCA Cycle	alpha-ketoglutarate	1	1.039	0.975	1.051	0.974	1.099	0.873	0.855	0.914
252	Energy	TCA Cycle	succinate	1.061	0.894	1.224	1.045	0.909	1.149	0.924	0.788	1.03
330	Energy	TCA Cycle	fumarate	0.965	0.956	0.972	1.033	0.983	1.099	0.798	0.629	0.893
409	Energy	TCA Cycle	malate	0.991	0.964	1.017	1.039	1.02	1.06	0.879	0.937	0.816
1124	Energy	TCA Cycle	citrate	0.992	0.983	1.016	1.024	1.033	1.016	1.024	1.008	1.04
100001359	Energy	TCA Cycle	aconitate [cis or trans]	0.99	0.97	1.019	1.039	0.99	1.057	1	0.931	1.067
100001948	Energy	TCA Cycle	succinylcarnitine (C4-DC)	1.032	1.038	1	1	1.023	0.992	1.096	1.135	1.042
100006438	Energy	TCA Cycle	citraconate/glutaconate	0.984	0.987	0.973	0.803	0.81	0.796	0.947	0.865	1.027
100000841	Cofactors and Vitamins	Ascorbate and Aldarate Metabolism	oxalate (ethanedioate)	0.947	0.948	0.95	1.01	0.995	1.005	1.087	1.285	0.918
100001022	Cofactors and Vitamins	Ascorbate and Aldarate Metabolism	threonate	0.941	0.948	0.946	1	1.017	0.97	1.037	1.179	0.921
100001586	Cofactors and Vitamins	Ascorbate and Aldarate Metabolism	gulonate*	0.963	0.953	1	0.954	1.066	0.883	0.954	1.047	0.856
100003258	Cofactors and Vitamins	Ascorbate and Aldarate Metabolism	2-O-methylascorbic acid	1	0.992	1.008	1.024	1.047	1.016	0.881	1.047	0.718
100009329	Cofactors and Vitamins	Ascorbate and Aldarate Metabolism	ascorbic acid 2-sulfate	1.075	0.993	1.183	0.993	1.007	0.974	0.932	1.044	0.843
100020409	Cofactors and Vitamins	Ascorbate and Aldarate Metabolism	ascorbic acid 3-sulfate*	1	1.057	0.893	0.957	0.983	0.952	0.918	1.117	0.663
250	Cofactors and Vitamins	Hemoglobin and Porphyrin Metabolism	biliverdin	1.018	0.977	1.043	1	1.068	0.957	1.152	1.12	1.172
1090	Cofactors and Vitamins	Hemoglobin and Porphyrin Metabolism	bilirubin (Z,Z)	0.959	0.92	0.989	1.015	1.033	1.017	1.026	1.057	0.983
100001226	Cofactors and Vitamins	Hemoglobin and Porphyrin Metabolism	I-urobilinogen	1.302	1.042	1.635	1.314	1.048	1.564	0.68	0.455	0.987
100001950	Cofactors and Vitamins	Hemoglobin and Porphyrin Metabolism	bilirubin (E,E)*	0.965	0.934	1	0.965	0.978	0.975	1.012	1.033	0.987
100001951	Cofactors and Vitamins	Hemoglobin and Porphyrin Metabolism	bilirubin (E,Z or Z,E)*	0.971	0.934	1.005	1.005	0.982	1.047	0.967	0.96	0.974
55	Cofactors and Vitamins	Nicotinate and Nicotinamide Metabolism	1-methylnicotinamide	0.938	0.896	0.968	0.907	0.733	1.056	0.946	0.793	1.105
182	Cofactors and Vitamins	Nicotinate and Nicotinamide Metabolism	quinolinate	1.017	1.008	1.033	0.95	0.992	0.926	0.917	0.899	0.934
432	Cofactors and Vitamins	Nicotinate and Nicotinamide Metabolism	nicotinamide	0.95	0.897	0.991	0.826	0.831	0.832	0.785	0.728	0.85
100001092	Cofactors and Vitamins	Nicotinate and Nicotinamide Metabolism	trigonelline (N'-methylnicotinate)	0.994	0.984	1.01	0.91	0.908	0.915	0.775	0.769	0.784
100001468	Cofactors and Vitamins	Nicotinate and Nicotinamide Metabolism	N1-Methyl-2-pyridone-5-carboxamide	1	0.994	1	0.958	0.843	1.049	0.838	0.878	0.791
1024	Cofactors and Vitamins	Pantothenate and CoA Metabolism	pantothenate	0.989	1.006	0.979	1.06	1.051	1.058	0.957	1.107	0.816
100002613	Cofactors and Vitamins	Pantothenate and CoA Metabolism	pantoate	0.934	0.948	0.881	1.06	1.219	0.916	0.85	0.932	0.741
327	Cofactors and Vitamins	Riboflavin Metabolism	flavin adenine dinucleotide (FAD)	1.009	1	1	1.017	1	1.035	0.757	0.724	0.783
500	Cofactors and Vitamins	Riboflavin Metabolism	riboflavin (Vitamin B2)	1.313	1.809	0.711	0.911	1.118	0.64	0.625	0.645	0.614
1105	Cofactors and Vitamins	Tocopherol Metabolism	alpha-tocopherol	0.993	1	0.986	1.028	1.015	1.034	0.979	1	0.959
100002094	Cofactors and Vitamins	Tocopherol Metabolism	gamma-CEHC	1.11	1.159	1.065	0.992	1.009	0.967	0.814	0.805	0.829
100004243	Cofactors and Vitamins	Tocopherol Metabolism	gamma-CEHC glucuronide*	1.159	1.202	1.107	1.018	1.044	1	0.779	0.737	0.839
100005977	Cofactors and Vitamins	Tocopherol Metabolism	alpha-CMBHC glucuronide	0.867	0.603	1.266	1.643	NA	1.704	0.503	0.536	0.498
100008998	Cofactors and Vitamins	Tocopherol Metabolism	gamma-tocopherol/beta-tocopherol	1.011	0.955	1.058	1.034	0.966	1.081	0.977	0.921	1.035
100020416	Cofactors and Vitamins	Tocopherol Metabolism	delta-CEHC	1.145	1.246	1.063	0.839	0.869	0.825	0.839	0.656	1.032
498	Cofactors and Vitamins	Vitamin A Metabolism	retinol (Vitamin A)	1	1.006	0.981	0.994	1.042	0.968	1.006	1.054	0.949
100001977	Cofactors and Vitamins	Vitamin A Metabolism	beta-cryptoxanthin	0.955	0.93	1	1.065	1.013	1.091	1.057	0.974	1.137
100002825	Cofactors and Vitamins	Vitamin A Metabolism	4-oxo-retinoic acid	0.854	0.807	0.907	0.845	0.819	0.882	0.796	0.88	0.721
100015966	Cofactors and Vitamins	Vitamin A Metabolism	carotene diol (1)	1.005	1.04	0.983	0.977	0.945	0.983	1.009	1.035	0.983
100015967	Cofactors and Vitamins	Vitamin A Metabolism	carotene diol (2)	0.988	1.019	0.973	1.023	0.994	1.027	0.942	0.913	0.962
100015968	Cofactors and Vitamins	Vitamin A Metabolism	carotene diol (3)	1	1.085	0.927	0.975	0.855	1.056	1.281	1.06	1.492
491	Cofactors and Vitamins	Vitamin B6 Metabolism	pyridoxal	0.993	1.344	0.669	1.004	0.533	1.298	0.562	0.726	0.426
100001121	Cofactors and Vitamins	Vitamin B6 Metabolism	pyridoxate	0.956	1.125	0.807	0.993	0.475	1.316	0.414	0.617	0.244
100001540	Partially Characterized Molecules	Partially Characterized Molecules	glutamine_degradant*	1.013	0.99	1.018	0.872	0.891	0.909	0.974	1.02	0.891
100019984	Partially Characterized Molecules	Partially Characterized Molecules	glucuronide of C12H22O4 (1)*	0.814	0.747	0.895	1.314	1.298	1.332	0.99	1.187	0.784
100019990	Partially Characterized Molecules	Partially Characterized Molecules	glucuronide of C10H18O2 (1)*	0.771	0.874	0.633	1.521	2.029	1.078	0.615	0.971	0.189
100019992	Partially Characterized Molecules	Partially Characterized Molecules	glucuronide of C10H18O2 (3)*	0.442	0.711	0.171	0.335	NA	0.268	3.893	NA	3.118
100020014	Partially Characterized Molecules	Partially Characterized Molecules	glucuronide of C10H18O2 (7)*	0.85	0.945	0.75	1.265	1.555	1.052	0.761	1.164	0.371
100020015	Partially Characterized Molecules	Partially Characterized Molecules	glucuronide of C10H18O2 (8)*	0.853	0.958	0.697	1.603	1.803	1.424	0.853	1.155	0.515
100020253	Partially Characterized Molecules	Partially Characterized Molecules	glycine conjugate of C10H12O2*	0.955	0.983	0.92	1.142	1.345	1	0.824	0.938	0.688
100020254	Partially Characterized Molecules	Partially Characterized Molecules	glycine conjugate of C10H14O2 (1)*	1	1.026	0.956	1.061	1.094	1.044	0.861	0.803	0.92
100020259	Partially Characterized Molecules	Partially Characterized Molecules	glutamine conjugate of C7H12O2*	1.022	0.937	1.119	0.949	1.081	0.85	0.983	0.601	1.259
100020261	Partially Characterized Molecules	Partially Characterized Molecules	glutamine conjugate of C6H10O2 (1)*	1.022	0.981	1.067	0.978	1.037	0.918	0.904	0.795	0.995
100020262	Partially Characterized Molecules	Partially Characterized Molecules	glutamine conjugate of C6H10O2 (2)*	1.049	1.01	1.104	1.084	1.141	1.019	1	0.723	1.204
100021331	Partially Characterized Molecules	Partially Characterized Molecules	metabolonic lactone sulfate	1.014	1.019	0.985	1.068	0.981	1.163	0.81	0.906	0.689
100021467	Partially Characterized Molecules	Partially Characterized Molecules	pentose acid*	0.914	0.929	0.895	1.104	1.149	1.075	1.19	1.149	1.228
100021666	Partially Characterized Molecules	Partially Characterized Molecules	branched-chain, straight-chain, or cyclopropyl 10:1 fatty acid (1)*	0.966	0.959	1	0.918	0.805	0.959	0.85	0.683	0.982
100021678	Partially Characterized Molecules	Partially Characterized Molecules	carnitine of C10H14O2 (5)*	0.995	1.159	0.808	NA	NA	NA	0.556	0.381	0.719
100021709	Partially Characterized Molecules	Partially Characterized Molecules	branched-chain, straight-chain, or cyclopropyl 12:1 fatty acid*	0.959	0.955	1	0.918	1.096	0.798	0.778	0.541	0.952
100022003	Partially Characterized Molecules	Partially Characterized Molecules	bilirubin degradation product, C16H18N2O5 (1)**	0.99	0.946	1.024	0.959	0.973	0.988	0.825	0.856	0.795
100022004	Partially Characterized Molecules	Partially Characterized Molecules	bilirubin degradation product, C16H18N2O5 (2)**	0.97	0.92	1.023	0.96	0.982	0.977	0.87	0.876	0.874
100022005	Partially Characterized Molecules	Partially Characterized Molecules	bilirubin degradation product, C17H18N2O4 (1)**	0.914	0.879	0.947	0.962	1.017	0.936	0.895	0.879	0.915
100022006	Partially Characterized Molecules	Partially Characterized Molecules	bilirubin degradation product, C17H18N2O4 (2)**	0.915	0.876	0.943	0.966	1.008	0.943	0.872	0.845	0.905
100022007	Partially Characterized Molecules	Partially Characterized Molecules	bilirubin degradation product, C17H18N2O4 (3)**	0.915	0.877	0.943	0.949	0.985	0.934	0.873	0.854	0.887
100022008	Partially Characterized Molecules	Partially Characterized Molecules	bilirubin degradation product, C17H20N2O5 (1)**	0.964	0.898	1.032	0.991	1.055	0.957	0.927	0.976	0.851
100022009	Partially Characterized Molecules	Partially Characterized Molecules	bilirubin degradation product, C17H20N2O5 (2)**	0.97	0.897	1.047	0.99	1.052	0.965	0.931	0.966	0.884
100022014	Partially Characterized Molecules	Partially Characterized Molecules	bilirubin degradation product, C16H18N2O5 (3)**	0.973	0.919	1.015	0.947	0.965	0.954	0.84	0.837	0.831
100022015	Partially Characterized Molecules	Partially Characterized Molecules	bilirubin degradation product, C16H18N2O5 (4)**	0.98	0.905	1.034	0.97	0.974	0.989	0.822	0.767	0.875
999907765	Unknown		X-07765	1.152	1.194	1.069	1.182	1	1.414	0.97	0.667	1.345
999910458	Unknown		X-10458	1.035	1.005	1.063	1.015	1.097	0.958	0.808	0.826	0.768
999911299	Unknown		X-11299	0.991	1	1	0.948	0.822	1.072	1.043	1.008	1.09
999911308	Unknown		X-11308	1.012	1.011	0.986	0.914	0.921	0.919	0.963	0.91	1.014
999911315	Unknown		X-11315	0.988	0.982	1	1.018	1.006	1.03	1.219	0.988	1.456
999911372	Unknown		X-11372	1.016	1.007	1.017	0.944	0.918	0.991	1.12	1.09	1.164
999911381	Unknown		X-11381	0.985	0.957	1.031	1.045	1.171	0.953	0.881	0.886	0.875
999911407	Unknown		X-11407	1.17	1.415	0.849	0.66	0.66	0.642	0.321	0.264	0.358
999911444	Unknown		X-11444	1.053	1.04	1.032	0.987	1.08	0.921	0.913	0.898	0.913
999911470	Unknown		X-11470	1.041	1.035	1.019	0.975	1.057	0.932	0.918	0.972	0.845
999911478	Unknown		X-11478	1.065	1.083	1.055	1.073	1	1.134	1.008	1.117	0.921
999911483	Unknown		X-11483	1.066	1.13	0.978	0.912	0.826	0.989	1.187	1.467	0.889
999911632	Unknown		X-11632	0.974	0.981	0.965	1.007	1.126	0.924	0.954	0.987	0.903
999911787	Unknown		X-11787	1.028	1.047	1.007	0.972	0.987	0.971	1.028	1	1.05
999911795	Unknown		X-11795	1.067	1.085	1.03	1.047	1.098	1.015	0.779	0.701	0.867
999911843	Unknown		X-11843	1.157	1.31	0.971	0.943	0.761	1.101	0.971	1.282	0.652
999911847	Unknown		X-11847	1.114	1.335	0.914	0.932	1.084	0.821	1.718	2.193	1.314
999911849	Unknown		X-11849	1.275	1.46	1.162	0.842	1.007	0.729	1.27	1.828	0.883
999911850	Unknown		X-11850	1.14	1.31	0.977	0.826	0.702	0.931	0.802	0.893	0.713
999911852	Unknown		X-11852	0.959	0.929	0.984	0.932	1.06	0.828	0.716	0.869	0.516
999911858	Unknown		X-11858	1.073	1.201	0.988	0.84	0.932	0.765	1.734	2.931	0.756
999911880	Unknown		X-11880	1.03	1.019	1.032	0.97	0.935	1.011	1.109	1.074	1.137
999912007	Unknown		X-12007	1.04	1.022	1.059	1.006	0.888	1.112	1.04	1.251	0.817
999912013	Unknown		X-12013	1.271	1.41	1.091	0.8	0.639	0.898	0.988	1.265	0.716
999912015	Unknown		X-12015	1.076	1.293	0.885	1.108	1.35	0.171	0.454	NA	0.483
999912026	Unknown		X-12026	0.98	0.993	0.967	0.954	1.046	0.88	1	1.085	0.907
999912027	Unknown		X-12027	0.972	1	0.908	0.803	0.795	0.815	1.521	1.269	1.815
999912096	Unknown		X-12096	1.103	1.208	0.977	0.506	0.422	1.006	0.948	1.595	0.625
999912100	Unknown		X-12100	1.006	1.006	1.006	1	1.019	0.981	0.936	0.935	0.937
999912101	Unknown		X-12101	1.042	1.032	1.068	1	1.006	0.989	0.982	0.873	1.079
999912104	Unknown		X-12104	1.014	1.028	0.993	1.007	1.104	0.926	0.938	0.889	0.986
999912112	Unknown		X-12112	1.034	1.016	1.043	0.983	0.935	1.026	0.84	0.903	0.765
999912117	Unknown		X-12117	0.972	0.915	1.029	0.829	0.883	0.789	0.829	0.84	0.817
999912127	Unknown		X-12127	1.229	1.189	1.279	1.067	0.962	1.144	0.981	1.038	0.933
999912193	Unknown		X-12193	0.981	1.026	0.936	1.058	1.013	1.089	0.766	0.854	0.688
999912216	Unknown		X-12216	1.048	1.099	1	0.995	1.218	0.829	0.787	0.772	0.806
999912221	Unknown		X-12221	0.946	0.913	0.977	1.06	1.005	1.122	0.989	0.76	1.256
999912261	Unknown		X-12261	1.136	1.277	1	0.818	0.646	0.94	0.833	1.046	0.627
999912283	Unknown		X-12283	0.913	0.989	0.842	0.913	0.972	0.87	0.931	0.905	0.966
999912306	Unknown		X-12306	0.815	0.816	0.816	0.824	0.877	0.792	0.821	1.108	0.472
999912407	Unknown		X-12407	0.944	0.867	1.037	1.094	0.799	1.387	1.953	3	0.751
999912410	Unknown		X-12410	0.853	0.902	0.798	1.011	1.014	1.018	0.875	0.986	0.754
999912411	Unknown		X-12411	1.083	1.004	1.18	1.028	0.94	1.125	1.028	0.863	1.215
999912462	Unknown		X-12462	0.981	1.013	0.948	0.917	0.912	0.923	1.248	1.019	1.484
999912544	Unknown		X-12544	0.758	0.787	0.59	0.242	0.213	0.359	2.788	3.33	1.436
999912680	Unknown		X-12680	1.016	0.989	1.054	1.119	1.054	1.162	0.984	1.076	0.897
999912689	Unknown		X-12689	1	0.991	1.01	1	1.019	0.981	1.151	1.037	1.221
999912701	Unknown		X-12701	0.88	0.853	0.894	1.097	0.818	1.398	0.996	1.205	0.673
999912707	Unknown		X-12707	1.008	1.037	0.977	1.023	1.162	0.93	0.841	1.015	0.625
999912714	Unknown		X-12714	0.884	0.909	0.834	1.041	0.984	1.121	0.971	1.016	0.904
999912718	Unknown		X-12718	0.87	0.834	0.907	0.97	1.154	0.573	1.006	1.93	0.107
999912729	Unknown		X-12729	1.124	1.441	0.81	1.186	1.032	1.29	0.691	0.935	0.47
999912730	Unknown		X-12730	0.877	0.932	0.779	0.872	0.932	0.842	1.826	2.47	0.974
999912731	Unknown		X-12731	0.882	0.838	0.921	1.037	1.094	1.009	0.809	0.906	0.614
999912738	Unknown		X-12738	0.833	0.854	0.792	0.868	0.776	0.981	1.373	1.83	0.778
999912740	Unknown		X-12740	1.025	1.14	0.916	0.958	0.689	1.145	1.326	0.908	1.719
999912753	Unknown		X-12753	1.188	1.066	1.344	1.783	1.237	2.311	0.507	0.513	0.475
999912798	Unknown		X-12798	0.946	0.948	0.947	1.013	1.079	0.96	0.852	0.897	0.815
999912812	Unknown		X-12812	0.845	1.081	0.642	1.088	0.929	1.178	0.785	1.095	0.539
999912816	Unknown		X-12816	0.862	0.861	0.85	0.808	0.759	0.864	0.76	0.615	0.924
999912818	Unknown		X-12818	0.957	0.968	0.916	1.057	1.019	1.124	0.778	1.006	0.486
999912822	Unknown		X-12822	1.079	1.072	1.07	1.063	1.13	1.017	0.802	0.826	0.765
999912830	Unknown		X-12830	1.019	0.931	1.129	1.139	1.185	1.124	0.933	0.961	0.903
999912839	Unknown		X-12839	1.102	1.03	1.201	1.085	1.02	1.067	0.472	0.435	0.524
999912844	Unknown		X-12844	1.039	1.038	1.034	1.028	1.022	1.023	0.944	0.874	1.006
999912847	Unknown		X-12847	0.758	0.747	0.768	0.758	1	0.576	1.091	1.384	0.788
999912849	Unknown		X-12849	1.098	0.768	1.388	1	1.105	0.899	0.911	0.811	0.984
999912851	Unknown		X-12851	1.015	1.031	1.007	0.996	1.028	0.967	0.898	1.531	0.316
999912906	Unknown		X-12906	0.995	1.01	0.969	1.03	1.13	0.948	0.755	0.837	0.658
999913007	Unknown		X-13007	1.053	1.076	1.028	1.159	1.042	1.259	1.124	1.254	0.991
999913431	Unknown		X-13431	1	0.971	1.023	0.887	0.901	0.895	1.021	1.029	1.012
999913507	Unknown		X-13507	1.07	1.14	0.97	1.056	1.253	0.888	1.12	1.167	1.06
999913553	Unknown		X-13553	1.026	1.024	1.018	1.043	1.106	1	0.889	0.902	0.874
999913658	Unknown		X-13658	1.115	0.759	1.652	10.692	19.414	2.609	0.846	1.103	0.565
999913684	Unknown		X-13684	0.968	0.986	0.917	1.023	0.907	1.177	1.297	0.693	1.627
999913695	Unknown		X-13695	0.93	0.941	0.9	0.952	0.901	1.006	1.113	1.453	0.706
999913723	Unknown		X-13723	1.086	1.066	1.093	0.754	0.667	0.87	0.545	0.606	0.466
999913728	Unknown		X-13728	0.946	1.041	0.854	0.951	0.924	0.958	1.298	1.472	1.136
999913729	Unknown		X-13729	1.049	1.147	0.937	1.018	1.165	0.901	0.924	1.067	0.784
999913835	Unknown		X-13835	1.14	1.155	1.081	0.947	0.76	1.293	1.105	1.457	0.96
999913844	Unknown		X-13844	0.975	0.937	1.019	1.003	0.854	1.095	0.611	0.644	0.583
999913866	Unknown		X-13866	1.117	1.056	1.183	0.925	0.944	0.911	0.921	0.995	0.85
999914056	Unknown		X-14056	1.02	1.008	1.018	1.035	1.017	1.057	0.996	0.89	1.107
999914939	Unknown		X-14939	1.029	1	1.058	1.077	1.067	1.087	1.154	1.248	1.068
999915161	Unknown		X-15161	1.022	1.083	0.951	0.746	0.879	0.59	0.92	1.167	0.785
999915461	Unknown		X-15461	1.008	1.016	1	1.008	1.031	0.992	0.813	0.803	0.829
999915486	Unknown		X-15486	1	1.013	0.993	1.095	1.126	1.076	0.899	0.748	1.048
999915503	Unknown		X-15503	1.026	1.013	1.033	0.987	1.051	0.94	0.89	0.93	0.848
999915523	Unknown		X-15523	0.202	0.156	0.239	0.103	0.175	0.068	0.081	0.119	0.061
999915666	Unknown		X-15666	1.027	1.065	0.982	1.018	1.019	1.036	1.082	1.296	0.964
999915674	Unknown		X-15674	0.886	0.958	0.784	1.571	NA	1.488	0.596	0.706	0.526
999915728	Unknown		X-15728	0.923	0.91	0.94	0.618	0.708	0.547	1.348	1.863	0.811
999916087	Unknown		X-16087	1.005	0.989	1.028	0.874	0.945	0.818	0.973	1.033	0.906
999916124	Unknown		X-16124	1.215	1.253	0.951	0.431	0.33	0.634	0.769	0.89	0.463
999916397	Unknown		X-16397	1.012	1.018	1.006	0.994	1.042	0.951	1.22	0.964	1.463
999916580	Unknown		X-16580	0.97	0.937	0.994	1.012	1.12	0.927	1.012	0.806	1.226
999916649	Unknown		X-16649	1.325	1.255	1.407	0.528	0.695	0.415	0.748	0.31	1.17
999916935	Unknown		X-16935	1.063	1.056	1.107	0.906	0.889	1	0.906	0.889	0.964
999916964	Unknown		X-16964	1.017	1.004	1.031	1.026	0.975	1.07	0.996	0.949	1.044
999917010	Unknown		X-17010	0.933	0.933	1	1.067	1	1.067	0.933	1	0.933
999917146	Unknown		X-17146	1.059	1.015	1.107	1.018	1.163	0.916	1.047	0.775	1.329
999917185	Unknown		X-17185	0.652	0.694	0.588	1.326	1.543	0.782	0.096	0.011	0.141
999917325	Unknown		X-17325	0.862	0.877	0.869	0.738	0.675	0.767	0.586	0.931	0.287
999917328	Unknown		X-17328	0.918	0.805	1.046	1.27	1.628	1.015	1.049	1.575	0.554
999917335	Unknown		X-17335	0.995	0.995	1	1.016	1.098	0.948	1.144	0.923	1.333
999917340	Unknown		X-17340	1.008	1.056	0.845	1.174	1.168	0.864	0.917	1.292	0.757
999917343	Unknown		X-17343	1.245	1.404	1	2.122	2.192	2.087	3.184	4.846	1.304
999917346	Unknown		X-17346	0.949	0.913	0.979	1.045	0.924	1.177	0.769	0.773	0.766
999917348	Unknown		X-17348	0.899	0.79	1.014	1.294	2.369	0.668	0.109	0.133	0.09
999917351	Unknown		X-17351	0.906	0.96	0.844	0.89	1	0.796	0.773	0.927	0.613
999917353	Unknown		X-17353	1.024	0.99	1.09	1.137	1.267	1.041	1.742	1.376	2.014
999917354	Unknown		X-17354	0.87	0.922	0.861	1.79	4.807	0.428	0.223	0.253	0.202
999917357	Unknown		X-17357	1.02	1.025	0.993	0.974	1.062	0.915	0.854	0.772	0.936
999917361	Unknown		X-17361	1.737	0.434	5	0.948	0.878	0.956	2.29	NA	3.142
999917367	Unknown		X-17367	0.92	0.95	0.912	0.655	0.513	0.724	0.545	0.836	0.284
999917438	Unknown		X-17438	0.967	0.89	1.056	1	1.11	0.925	0.729	0.598	0.865
999917653	Unknown		X-17653	1	1	0.97	0.935	0.957	0.949	0.898	0.88	0.909
999917654	Unknown		X-17654	1.042	1.029	1.046	0.968	0.942	1.023	0.842	0.883	0.805
999917655	Unknown		X-17655	1.053	0.813	1.352	0.261	0.138	0.367	1.029	1.714	0.033
999917676	Unknown		X-17676	0.925	0.962	0.863	0.875	0.924	0.837	0.89	0.991	0.758
999917685	Unknown		X-17685	1.072	1	1.146	0.888	1.12	0.712	0.82	0.743	0.893
999917686	Unknown		X-17686	0.915	0.904	0.964	0.812	0.984	0.697	0.444	0.749	0.244
999917690	Unknown		X-17690	0.822	0.804	0.843	0.907	1.152	0.716	1	1.116	0.873
999918345	Unknown		X-18345	1.241	1.078	1.416	0.916	1	0.831	0.663	0.767	0.506
999918886	Unknown		X-18886	0.985	0.944	1.016	1.053	1.092	1.016	0.908	0.81	1.008
999918887	Unknown		X-18887	1.071	1.146	1.028	1.051	1.146	0.981	1.112	1.236	1.019
999918888	Unknown		X-18888	0.983	0.94	1.033	1.042	1.051	1.033	0.675	0.564	0.783
999918899	Unknown		X-18899	1.031	1.023	1.023	1	1.168	0.769	1.462	0.87	1.762
999918901	Unknown		X-18901	0.7	0.868	0.577	1.239	1.188	1.239	1.118	1.319	0.977
999918913	Unknown		X-18913	1.013	0.968	1.069	1.141	1.13	1.16	1.181	1.227	1.139
999918921	Unknown		X-18921	1.073	1.066	1.081	1.041	1.057	1.024	0.837	0.738	0.935
999918922	Unknown		X-18922	1.062	1.053	1.055	1.069	1	1.125	1.092	1.128	1.047
999918935	Unknown		X-18935	1	1.112	0.887	1.298	1.655	1.032	0.378	0.315	0.479
999919141	Unknown		X-19141	0.397	0.394	0.399	1.092	1.139	1.06	0.431	0.406	0.464
999919183	Unknown		X-19183	0.811	0.838	0.761	0.992	1.148	0.841	0.291	0.296	0.283
999919299	Unknown		X-19299	1	1.161	0.865	0.735	0.742	0.73	0.735	1.129	0.405
999919438	Unknown		X-19438	1.028	0.987	1.045	1.097	0.911	1.254	0.847	0.696	1.015
999919497	Unknown		X-19497	1.114	1.07	1.156	0.955	0.884	1.111	0.977	1.279	0.822
999921258	Unknown		X-21258	0.886	0.953	0.812	0.736	0.763	0.714	2.638	4.806	0.49
999921283	Unknown		X-21283	1.056	1.053	1.029	1	0.974	1	1.139	1.132	1.143
999921285	Unknown		X-21285	1.061	1.074	0.981	0.955	0.951	1	0.848	0.827	0.846
999921286	Unknown		X-21286	1.077	1.071	1.081	1.12	1.277	0.992	1.017	1.188	0.846
999921310	Unknown		X-21310	0.99	0.981	0.99	1	1.009	0.99	1.135	1.236	1.029
999921312	Unknown		X-21312	0.929	0.902	0.965	0.833	1.024	0.694	1.024	1.122	0.941
999921315	Unknown		X-21315	1	0.5	1.333	0.667	0.75	0.333	0.333	0.25	0.333
999921319	Unknown		X-21319	1.026	1.018	1.034	1.043	1.061	1.026	1.078	1.105	1.052
999921327	Unknown		X-21327	1	1	1	1	0	1	1	0	1
999921339	Unknown		X-21339	1	1.017	0.943	0.946	0.966	0.962	1	0.983	1.019
999921342	Unknown		X-21342	0.968	0.974	0.969	0.968	1	0.925	1.077	0.776	1.2
999921353	Unknown		X-21353	1.019	0.97	1.079	0.972	1.119	0.868	0.815	0.644	0.974
999921355	Unknown		X-21355	0.992	1.008	0.985	1.023	1.024	1.023	1	0.952	1.061
999921364	Unknown		X-21364	1.034	1.03	1.026	1	0.97	1.066	0.83	0.79	0.895
999921383	Unknown		X-21383	0.991	1.016	0.936	0.966	1.171	0.791	0.793	0.87	0.7
999921441	Unknown		X-21441	1.119	1.156	1.036	1.085	1.078	1.091	0.831	0.859	0.782
999921442	Unknown		X-21442	0.859	0.887	0.827	0.743	0.848	0.664	0.876	1.082	0.666
999921467	Unknown		X-21467	1.022	0.979	1.068	1.029	1.078	1	0.81	0.773	0.857
999921470	Unknown		X-21470	1.075	1.081	1.022	0.981	1	0.978	0.679	0.613	0.733
999921471	Unknown		X-21471	1.029	0.991	1.044	1.039	1.086	1.022	0.816	0.767	0.868
999921607	Unknown		X-21607	1.03	0.992	1.078	0.948	1.008	0.887	0.696	0.543	0.83
999921733	Unknown		X-21733	1.081	1.053	1.115	0.988	1.263	0.792	1.163	1.303	1.052
999921736	Unknown		X-21736	0.979	0.957	1.014	0.966	1.064	0.905	0.917	0.844	0.993
999921740	Unknown		X-21740	0.991	0.981	0.991	1.075	1.116	1.043	1.263	1.245	NA
999921742	Unknown		X-21742	0.58	0.399	0.689	0.793	0.578	0.808	0.686	0.565	0.752
999921752	Unknown		X-21752	0.971	0.987	0.955	1.117	1.225	1.032	0.767	0.722	0.815
999921796	Unknown		X-21796	1.01	1	0.989	0.961	0.964	0.978	0.882	0.964	0.774
999921803	Unknown		X-21803	1.121	1.079	1.161	0.728	0.502	1.014	0.237	0.345	0.077
999921807	Unknown		X-21807	0.952	1.021	0.857	0.995	1.243	0.812	0.61	0.767	0.481
999921815	Unknown		X-21815	0.964	1.032	1	1.008	1.975	0.632	0.21	0.178	0.243
999921816	Unknown		X-21816	0.86	0.797	0.939	0.708	0.664	0.703	0.556	0.993	0.241
999921821	Unknown		X-21821	0.873	0.943	0.804	0.876	0.881	0.866	0.798	0.908	0.686
999921829	Unknown		X-21829	0.986	0.959	1.021	1.007	1.061	0.972	0.912	0.77	1.062
999921834	Unknown		X-21834	0.95	1.056	0.835	0.714	0.819	0.629	0.886	1.435	0.362
999921840	Unknown		X-21840	0.776	0.418	1.307	0.518	0.351	0.693	1.053	0.828	1.556
999921845	Unknown		X-21845	1.011	0.919	1.115	1.29	1.131	1.437	1.134	1.323	0.885
999922143	Unknown		X-22143	0.984	1.166	0.83	0.947	1.17	0.174	0.461	NA	0.481
999922162	Unknown		X-22162	0.989	1.005	0.962	0.945	0.967	0.924	0.978	0.962	0.984
999922509	Unknown		X-22509	1.006	1.372	0.661	0.792	1.045	0.62	0.83	1.775	0.431
999922520	Unknown		X-22520	1.015	0.975	1.042	1.161	1.236	1.119	0.672	0.643	0.678
999922771	Unknown		X-22771	1.017	1	1.031	1.017	0.996	1.036	1.035	1.021	1.045
999922776	Unknown		X-22776	0.976	0.976	0.975	1.024	1.024	1.038	0.951	1.059	0.85
999922834	Unknown		X-22834	1.08	1.134	1.03	1.025	0.866	1.114	0.988	0.643	1.361
999923276	Unknown		X-23276	1	1	1	2	1	2	1	2	1
999923587	Unknown		X-23587	1.137	1.179	1.111	0.98	1.232	0.8	0.843	0.571	1.178
999923593	Unknown		X-23593	1	1.008	0.988	0.984	1.032	0.944	1.04	1.036	1.044
999923636	Unknown		X-23636	0.981	0.972	0.989	1.021	1.035	1.009	0.921	0.935	0.907
999923639	Unknown		X-23639	0.977	0.931	1.024	0.938	0.924	0.961	1.031	0.87	1.197
999923641	Unknown		X-23641	1.106	1.116	1.027	1.014	1.047	1.018	0.603	0.628	0.58
999923644	Unknown		X-23644	0.955	0.964	0.937	0.856	1.232	0.559	1.676	1.938	1.396
999923648	Unknown		X-23648	1.147	1.165	1.113	0.92	0.962	0.901	1.013	1.316	0.676
999923653	Unknown		X-23653	0.955	1.014	0.857	1	1.099	0.714	0.865	0.66	0.992
999923654	Unknown		X-23654	0.972	0.973	0.956	1.021	1.048	1.015	0.901	0.925	0.874
999923655	Unknown		X-23655	0.883	0.875	0.889	0.811	0.797	0.827	1.183	1.496	0.846
999923659	Unknown		X-23659	1.052	1.081	1.014	0.967	0.981	0.972	1.092	1.18	0.986
999923662	Unknown		X-23662	1.769	1.586	1.917	2.038	1.966	1.958	1.538	0.103	2.417
999923665	Unknown		X-23665	0.964	0.951	0.978	0.998	1.06	0.954	0.889	0.755	1.03
999923666	Unknown		X-23666	0.977	0.921	1.034	0.837	0.843	0.78	0.891	0.743	1.034
999923678	Unknown		X-23678	1.046	1.058	1.039	0.964	1.074	0.882	0.934	0.64	1.363
999923680	Unknown		X-23680	1.051	1.056	1.053	1.076	1.031	1.132	0.854	0.745	0.974
999923739	Unknown		X-23739	1.018	1.013	1.014	0.987	0.983	0.991	1.022	0.987	1.05
999923780	Unknown		X-23780	1.008	1.033	0.992	0.942	1.066	0.851	0.967	1.083	0.851
999923782	Unknown		X-23782	0.987	0.934	1.051	0.904	0.949	0.851	0.872	0.676	1.029
999923974	Unknown		X-23974	1	0.926	1.066	0.982	1.093	0.869	0.842	0.759	0.918
999923997	Unknown		X-23997	1.132	1.219	1.058	1.048	1.213	0.931	1.006	1.319	0.728
999924241	Unknown		X-24241	0.986	0.958	1	1.029	1.069	1.015	0.913	0.931	0.909
999924243	Unknown		X-24243	1.059	1.071	1.043	1.098	1.232	1	0.647	0.518	0.804
999924295	Unknown		X-24295	1.025	1.011	1.014	1.074	0.967	1.208	0.988	0.956	1.042
999924306	Unknown		X-24306	0.998	0.997	0.998	1.12	1.205	1.068	0.801	0.851	0.747
999924307	Unknown		X-24307	0.98	1.201	0.851	0.873	0.814	0.909	NA	NA	NA
999924309	Unknown		X-24309	0.927	0.832	1.04	1.099	1.357	0.783	1.236	0.924	1.359
999924328	Unknown		X-24328	1.074	1.025	1.087	1.042	1.098	1.058	1.011	1.057	0.913
999924334	Unknown		X-24334	1	0.969	1.021	1.095	1.15	1.068	0.84	0.756	0.959
999924337	Unknown		X-24337	1.103	1.15	1.029	0.981	0.929	1.02	0.953	0.973	0.931
999924344	Unknown		X-24344	0.963	0.992	0.889	0.844	0.7	1	0.706	0.817	0.545
999924352	Unknown		X-24352	0.738	0.858	0.587	0.508	NA	0.523	0.191	NA	0.197
999924418	Unknown		X-24418	1.102	1.119	1.079	1.17	1.336	1.046	1.102	0.958	1.257
999924425	Unknown		X-24425	1.06	1.207	0.877	1.154	NA	1.342	0.781	NA	0.717
999924431	Unknown		X-24431	0.983	1.147	0.846	0.81	0.794	0.905	0.869	NA	0.8
999924435	Unknown		X-24435	0.96	0.949	0.93	0.611	0.628	0.504	1.127	1.577	0.913
999924456	Unknown		X-24456	1	0.933	1.023	1.159	1.089	1.205	1.159	1.178	1.136
999924462	Unknown		X-24462	1	0.982	0.951	1.455	1.137	1.81	0.591	NA	0.641
999924473	Unknown		X-24473	1.02	0.777	1.305	0.89	0.803	1.015	0.804	0.538	0.897
999924475	Unknown		X-24475	0.874	0.816	0.955	1.881	1.082	2.903	1.172	0.497	1.477
999924494	Unknown		X-24494	1.015	0.972	1.048	1.104	1	1.198	0.731	0.538	0.992
999924518	Unknown		X-24518	0.992	0.973	1	0.864	0.858	0.897	0.886	0.791	0.991
999924531	Unknown		X-24531	0.855	0.971	0.736	1.47	1.94	1.271	0.322	0.35	0.297
999924541	Unknown		X-24541	0.457	0.354	0.597	1.98	NA	1.867	0.457	0.159	0.573
999924544	Unknown		X-24544	1.056	1.059	0.984	0.972	0.965	1	0.806	0.753	0.869
999924546	Unknown		X-24546	1.111	1.105	1.029	0.978	0.877	1.147	0.622	0.614	0.647
999924549	Unknown		X-24549	1.173	1.263	0.997	1.022	1.536	0.609	1.218	2.74	0.409
999924556	Unknown		X-24556	1.065	1.047	1.083	0.855	0.906	0.81	1.024	1.016	1.025
999924565	Unknown		X-24565	0.816	0.842	0.732	1.082	0.667	1.585	0.286	0.211	0.39
999924571	Unknown		X-24571	0.418	0.861	0.214	0.806	2.832	0.138	1.37	0.287	1.996
999924585	Unknown		X-24585	1.042	1.057	1	1.115	1.217	1.034	0.865	0.755	0.977
999924588	Unknown		X-24588	1.058	1.022	1.084	1.017	1.045	1.009	0.942	0.91	0.972
999924637	Unknown		X-24637	1.299	0.931	1.741	1.104	0.228	2.741	0.468	0.228	0.568
999924699	Unknown		X-24699	1.089	1.082	1.072	1	1.055	0.776	1.126	1.096	1.176
999924728	Unknown		X-24728	0.991	1.009	0.963	1	1.043	0.963	0.902	0.957	0.844
999924736	Unknown		X-24736	0.977	0.981	1.007	1	0.915	1.034	0.789	0.481	0.811
999924748	Unknown		X-24748	1.062	1.163	0.93	1.093	1.287	0.829	1.101	0.915	1.202
999924757	Unknown		X-24757	0.819	0.872	0.775	0.677	0.566	0.744	0.368	0.554	0.227
999924762	Unknown		X-24762	1	0.978	1.011	1.033	1.239	0.374	1.824	NA	1.824
999924764	Unknown		X-24764	0.874	0.755	1.162	0.153	0.13	0.108	0.036	0.022	0.108
999924795	Unknown		X-24795	0.914	0.898	0.955	0.955	0.764	1.065	0.433	0.625	0.264
999924801	Unknown		X-24801	1.007	0.993	1.022	1.036	1.072	1.007	0.956	0.92	1
999924811	Unknown		X-24811	1.023	1.03	1.01	0.817	0.811	0.827	0.91	0.751	1.35
999924812	Unknown		X-24812	0.978	0.948	1	0.891	0.928	0.864	0.88	0.804	0.966
999924947	Unknown		X-24947	2.259	2.556	1.731	0.926	1	0.882	1.639	1.863	1.323
999924949	Unknown		X-24949	1.129	1.127	1.148	1.097	1.095	1.115	0.984	1.032	0.934
999924951	Unknown		X-24951	1	1.016	0.954	0.876	0.777	0.993	1.088	0.963	1.229
999924952	Unknown		X-24952	0.983	1.025	0.908	0.824	0.748	0.858	1.067	1.126	1.017
999924953	Unknown		X-24953	1.098	1.079	1.112	0.833	0.892	0.728	1.098	0.288	1.584
999924975	Unknown		X-24975	0.949	0.944	0.948	1.034	1.039	0.994	1.261	1.24	NA
999924978	Unknown		X-24978	0.952	0.973	0.988	0.968	0.658	1.023	0.694	0.562	0.795
999925109	Unknown		X-25109	1.055	1.06	1.049	0.967	1.02	0.927	1.055	1.17	0.89
999925172	Unknown		X-25172	0.993	0.987	0.989	0.98	0.843	1.106	1.159	1.126	1.192
999925217	Unknown		X-25217	0.923	0.818	1.034	0.959	0.229	1.247	2.255	3.004	1.292
999925265	Unknown		X-25265	0.979	0.979	0.971	1.064	1.298	0.886	1.036	1.092	0.979
999925267	Unknown		X-25267	1.052	0.872	1.302	1.544	1.463	1.554	1.696	1.695	1.813
999925271	Unknown		X-25271	1.195	1.246	1.191	0.866	1.116	0.713	0.732	0.971	0.564
999925279	Unknown		X-25279	0.308	0.284	0.344	0.085	0.149	0.057	0.043	0.081	0.025
999925343	Unknown		X-25343	1.064	1.061	1.04	1.038	0.976	1.093	1.038	0.963	1.093
999925371	Unknown		X-25371	0.971	0.972	0.97	1.017	1.045	1	0.901	0.989	0.81
999925406	Unknown		X-25406	0.975	0.976	0.975	1.099	1.024	1.2	0.802	1.037	0.688
999925419	Unknown		X-25419	1.066	1.162	0.925	0.988	1.076	0.933	0.842	0.511	1.221
999925420	Unknown		X-25420	0.987	1	0.94	0.949	1.044	0.896	0.899	0.846	0.955
999925422	Unknown		X-25422	1.043	1.114	0.958	0.894	0.864	0.915	0.837	0.714	0.958
999925433	Unknown		X-25433	0.976	0.91	1.043	1.085	1.174	1.018	0.867	0.898	0.828
999925450	Unknown		X-25450	1.026	0.842	1.231	0.526	0.553	0.462	0.474	0.474	0.462
999925468	Unknown		X-25468	1.363	1.356	1.396	NA	NA	NA	1.187	NA	1.187
999925503	Unknown		X-25503	0.229	0.172	0.566	0.229	0.172	NA	NA	NA	NA
999925519	Unknown		X-25519	1.022	1.043	1.023	1	0.936	1.068	0.891	0.787	1.045
999925520	Unknown		X-25520	0.971	0.989	0.946	0.872	0.921	0.837	1.047	0.763	1.361
999925656	Unknown		X-25656	0.775	1.141	0.563	0.38	0.543	0.287	0.589	0.359	0.587
999925790	Unknown		X-25790	1.029	1.017	1.011	0.922	1.067	0.805	1.087	1.192	0.931
999925805	Unknown		X-25805	1.515	2.91	0.271	0.299	NA	0.246	0.711	0.372	0.754
999925810	Unknown		X-25810	0.971	1.03	0.972	1.114	1.364	0.917	0.886	0.879	0.889
999925828	Unknown		X-25828	1	1	0.989	1.023	1.036	1.011	1.046	1.036	1.055
999925948	Unknown		X-25948	0.983	0.975	0.979	1.323	0.97	1.534	0.79	0.651	0.859
999925957	Unknown		X-25957	1.107	1.052	1.145	1.107	1.259	0.964	1.25	1.103	1.382
999926054	Unknown		X-26054	1.023	1.008	1.038	0.977	0.969	0.977	1.008	1.234	0.785
999926058	Unknown		X-26058	1.378	0.548	3.363	1.996	0.355	3.732	1.019	0.173	1.911
999926109	Unknown		X-26109	1.041	1.064	0.955	1.093	0.94	1.314	0.876	0.966	0.692
999926111	Unknown		X-26111	1.192	1.148	1.233	0.899	0.88	0.933	1.111	1.028	1.222

## Sheet: Supplementary Table 2.1
Supplemental Table 2.1. Significant changes in plasma metabolites for postmenopausal women				UGT2B17 KO / Reference (Fold change)	UGT2B28 KO / Reference (Fold change)	DOUBLE KO / Reference (Fold change)
CHEM_ID	SUPER_PATHWAY	SUB_PATHWAY	Metabolites	Postmenopausal females	Postmenopausal females	Postmenopausal females		Significance
100002008	Lipid	Androgenic Steroids	5alpha-androstan-3alpha,17alpha-diol monosulfate	1.60563	0.985915	1.70423		Higher than reference; P-value adjusted <0.05
100002027	Lipid	Androgenic Steroids	androstenediol (3alpha, 17alpha) monosulfate (3)	1.18605	0.976744	1.11628		Higher than reference; P-value unadjusted <0.05
100005396	Lipid	Androgenic Steroids	5alpha-androstan-3alpha,17beta-diol 17-glucuronide	0.73913	0.913043	0.695652		Lower than reference; P-value adjusted<0.05
100005403	Lipid	Androgenic Steroids	etiocholanolone glucuronide	0.77027	1.06757	0.891892		Lower than reference; P-value unadjusted<0.05
100020541	Lipid	Androgenic Steroids	11beta-hydroxyandrosterone glucuronide	1.08108	1.21622	0.702703
100022013	Lipid	Corticosteroids	tetrahydrocortisol glucuronide	0.950495	1.08911	0.712871
100010922	Lipid	Diacylglycerol	linoleoyl-arachidonoyl-glycerol (18:2/20:4) [1]*	0.942029	0.956522	0.652174
922	Lipid	Dihydroceramides	N-stearoyl-sphinganine (d18:0/18:0)*	0.992958	1.22535	0.528169
100009028	Lipid	Dihydroceramides	N-palmitoyl-sphinganine (d18:0/16:0)	0.987179	1.21154	0.929487
100002254	Lipid	Endocannabinoid	stearoyl ethanolamide	1.11034	0.586207	1.21379
100003119	Lipid	Endocannabinoid	N-oleoyltaurine	1.139	0.88417	0.857143
100021141	Lipid	Fatty Acid Metabolism (Acyl Carnitine, Hydroxy)	3-hydroxydecanoylcarnitine	1.03333	0.85	1.01667
100001251	Lipid	Fatty Acid Metabolism (Acyl Carnitine, Medium Chain)	decanoylcarnitine (C10)	0.937008	0.799213	0.826772
100021728	Lipid	Fatty Acid Metabolism (Acyl Carnitine, Medium Chain)	cis-3,4-methyleneheptanoylcarnitine	1.09333	1.12	0.626667
100015838	Lipid	Fatty Acid Metabolism (Acyl Carnitine, Monounsaturated)	eicosenoylcarnitine (C20:1)*	1.08661	0.889764	1.24016
100001054	Lipid	Fatty Acid Metabolism (also BCAA Metabolism)	butyrylcarnitine (C4)	0.980519	1.05195	0.551948
100001162	Lipid	Fatty Acid Metabolism (also BCAA Metabolism)	propionylcarnitine (C3)	1.05785	1.18182	0.719008
100001526	Lipid	Fatty Acid Synthesis	malonylcarnitine	0.842105	1	0.807018
100004227	Lipid	Fatty Acid, Amino	2-aminooctanoate	0.954887	1.07519	1.52632
100002945	Lipid	Fatty Acid, Branched	(14 or 15)-methylpalmitate (a17:0 or i17:0)	1.01705	0.420455	1.15341
100021727	Lipid	Fatty Acid, Branched	cis-3,4-methyleneheptanoate	1.12805	0.993902	0.72561
100020004	Lipid	Fatty Acid, Dicarboxylate	3-carboxy-4-methyl-5-pentyl-2-furanpropionate (3-CMPFP)**	1.07143	0.802198	0.868132
100020478	Lipid	Fatty Acid, Dicarboxylate	dodecadienoate (12:2)*	1.02685	0.738255	0.959732
100021374	Lipid	Fatty Acid, Dicarboxylate	branched chain 14:0 dicarboxylic acid**	0.847095	1.01835	1.10398
100002953	Lipid	Fatty Acid, Monohydroxy	16-hydroxypalmitate	1.02586	0.474138	0.844828
100008934	Lipid	Fatty Acid, Monohydroxy	2-hydroxylaurate	1.17308	0.75	0.971154
100019966	Lipid	Fatty Acid, Monohydroxy	3-hydroxyoleate*	0.954774	0.0452261	0.949749
100015752	Lipid	Hexosylceramides (HCER)	glycosyl-N-(2-hydroxynervonoyl)-sphingosine (d18:1/24:1(2OH))*	1.03863	1.24893	1.08155
100001859	Lipid	Inositol Metabolism	chiro-inositol	0.703125	1.26562	1.30208
452	Lipid	Long Chain Monounsaturated Fatty Acid	palmitoleate (16:1n7)	1.0184	0.815951	0.723926
100001198	Lipid	Long Chain Monounsaturated Fatty Acid	myristoleate (14:1n5)	1.03097	0.769912	0.867257
100001277	Lipid	Long Chain Monounsaturated Fatty Acid	10-nonadecenoate (19:1n9)	0.989362	0.845745	0.792553
100001278	Lipid	Long Chain Monounsaturated Fatty Acid	10-heptadecenoate (17:1n7)	1.00578	0.815029	0.728324
100001335	Lipid	Long Chain Monounsaturated Fatty Acid	eicosenoate (20:1)	0.983425	0.845304	0.790055
100008930	Lipid	Long Chain Monounsaturated Fatty Acid	oleate/vaccenate (18:1)	1.00694	0.826389	0.854167
180	Lipid	Long Chain Polyunsaturated Fatty Acid (n3 and n6)	linoleate (18:2n6)	0.989691	0.804124	0.814433
229	Lipid	Long Chain Polyunsaturated Fatty Acid (n3 and n6)	arachidonate (20:4n6)	1	0.787234	0.851064
1231	Lipid	Long Chain Polyunsaturated Fatty Acid (n3 and n6)	dihomo-linoleate (20:2n6)	1.00943	0.811321	0.783019
100000665	Lipid	Long Chain Polyunsaturated Fatty Acid (n3 and n6)	docosahexaenoate (DHA 22:6n3)	1.01064	0.867021	0.664894
100001181	Lipid	Long Chain Polyunsaturated Fatty Acid (n3 and n6)	docosapentaenoate (n3 DPA22:5n3)	0.994318	0.823864	0.625
100001182	Lipid	Long Chain Polyunsaturated Fatty Acid (n3 and n6)	docosadienoate (22:2n6)	1.00971	0.854369	0.796117
100001739	Lipid	Long Chain Polyunsaturated Fatty Acid (n3 and n6)	dihomo-linolenate (20:3n3 or n6)	1	0.815789	0.789474
100009394	Lipid	Long Chain Polyunsaturated Fatty Acid (n3 and n6)	hexadecadienoate (16:2n6)	0.985075	0.865672	0.641791
100020343	Lipid	Long Chain Polyunsaturated Fatty Acid (n3 and n6)	tetradecadienoate (14:2)*	0.961039	0.707792	0.811688
424	Lipid	Long Chain Saturated Fatty Acid	palmitate (16:0)	0.990826	0.862385	0.834862
519	Lipid	Long Chain Saturated Fatty Acid	myristate (14:0)	1.00585	0.865497	0.883041
891	Lipid	Long Chain Saturated Fatty Acid	margarate (17:0)	0.971014	0.818841	0.789855
980	Lipid	Long Chain Saturated Fatty Acid	pentadecanoate (15:0)	1.00641	0.839744	0.916667
100005716	Lipid	Lysophospholipid	1-oleoyl-GPG (18:1)*	1.03676	1.19118	0.889706
100005372	Lipid	Lysoplasmalogen	1-(1-enyl-oleoyl)-GPE (P-18:1)*	1.08772	1	0.964912
925	Lipid	Medium Chain Fatty Acid	heptanoate (7:0)	0.876543	0.506173	0.765432
932	Lipid	Medium Chain Fatty Acid	caprylate (8:0)	0.969697	1.80303	1.01515
100021502	Lipid	Medium Chain Fatty Acid	(2 or 3)-decenoate (10:1n7 or n8)	1.03371	0.831461	0.938202
100000987	Lipid	Monoacylglycerol	2-linoleoylglycerol (18:2)	0.878049	0.780488	1.17073
100001040	Lipid	Monoacylglycerol	1-linoleoylglycerol (18:2)	1.03125	0.84375	1
100001433	Lipid	Monoacylglycerol	1-arachidonylglycerol (20:4)	0.977011	0.643678	0.724138
1537	Lipid	Phosphatidylcholine (PC)	1-palmitoyl-2-linoleoyl-GPC (16:0/18:2)	1.00847	1.02542	1.09322
100008903	Lipid	Phosphatidylcholine (PC)	1,2-dilinoleoyl-GPC (18:2/18:2)	1.01626	1.01626	1.33333
100008916	Lipid	Phosphatidylcholine (PC)	1-stearoyl-2-docosahexaenoyl-GPC (18:0/22:6)	0.988827	1.01117	0.776536
100008992	Lipid	Phosphatidylethanolamine (PE)	1-stearoyl-2-docosahexaenoyl-GPE (18:0/22:6)*	0.973545	1.04762	0.740741
100008993	Lipid	Phosphatidylinositol (PI)	1-palmitoyl-2-arachidonoyl-GPI (16:0/20:4)*	1.02344	1.05469	0.773438
100000269	Lipid	Phospholipid Metabolism	glycerophosphorylcholine (GPC)	1.13043	1	0.956522
100001620	Lipid	Phospholipid Metabolism	glycerophosphoethanolamine	1.07692	1.05128	1
100008919	Lipid	Plasmalogen	1-(1-enyl-stearoyl)-2-oleoyl-GPE (P-18:0/18:1)	1.04667	1.17333	1.39333
1648	Lipid	Primary Bile Acid Metabolism	taurocholate	0.900901	8.25225	0.225225
100009264	Lipid	Primary Bile Acid Metabolism	glycochenodeoxycholate glucuronide (1)	1.1039	1.20779	0.415584
100020549	Lipid	Primary Bile Acid Metabolism	cholic acid glucuronide	0.139535	0.959302	0.0988372
100006173	Lipid	Progestin Steroids	pregnanolone/allopregnanolone sulfate	0.290598	2.52991	0.136752
302	Lipid	Secondary Bile Acid Metabolism	deoxycholate	1.01351	1.25	0.722973
1135	Lipid	Secondary Bile Acid Metabolism	ursodeoxycholate	1.11111	0.911111	0.844444
100001064	Lipid	Secondary Bile Acid Metabolism	glycolithocholate	1.05789	1.53158	0.963158
100002488	Lipid	Secondary Bile Acid Metabolism	isoursodeoxycholate	1.22835	1.07874	0.330709
100020550	Lipid	Secondary Bile Acid Metabolism	deoxycholic acid glucuronide	0.152381	1.3619	0.0666667
100020824	Lipid	Secondary Bile Acid Metabolism	lithocholic acid sulfate (2)	0.932039	2.54854	NA
100020844	Lipid	Secondary Bile Acid Metabolism	tauroursodeoxycholic acid sulfate (1)	1.29508	6.52459	0.491803
100021712	Lipid	Secondary Bile Acid Metabolism	deoxycholic acid 12-sulfate*	1.41007	1.33094	0.482014
1143	Lipid	Short Chain Fatty Acid	butyrate/isobutyrate (4:0)	1.0137	1.05479	0.561644
297	Lipid	Sphingosines	sphingosine	1.09302	0.988372	0.627907
100001609	Lipid	Sterol	7-alpha-hydroxy-3-oxo-4-cholestenoate (7-Hoca)	1.06207	1.04828	0.917241
100001611	Lipid	Sterol	3beta,7alpha-dihydroxy-5-cholestenoate	0.990654	0.663551	1.21495
234	Amino Acid	Alanine and Aspartate Metabolism	aspartate	1	1.13333	0.6
1110	Amino Acid	Alanine and Aspartate Metabolism	N-acetylalanine	1.03448	0.939655	0.956897
1221	Amino Acid	Creatine Metabolism	creatine	1.09009	1.13514	0.810811
561	Amino Acid	Glutamate Metabolism	glutamate	0.944444	1.27778	0.555556
100000282	Amino Acid	Glutamate Metabolism	N-acetylglutamate	1.05063	1.3038	0.835443
100002679	Amino Acid	Glutamate Metabolism	gamma-carboxyglutamate	0.984375	0.578125	1.125
278	Amino Acid	Glutathione Metabolism	cysteinylglycine	1.03796	0.931937	0.477749
1128	Amino Acid	Glutathione Metabolism	2-aminobutyrate	1.07377	1.04098	1.09836
1224	Amino Acid	Glutathione Metabolism	cys-gly, oxidized	1.01246	1	1.35765
100001437	Amino Acid	Glutathione Metabolism	cysteine-glutathione disulfide	0.862447	0.610469	1.7255
564	Amino Acid	Glycine, Serine and Threonine Metabolism	threonine	1.04167	1.01042	1.05208
799	Amino Acid	Glycine, Serine and Threonine Metabolism	betaine	1.06977	1.04651	0.953488
355	Amino Acid	Histidine Metabolism	histidine	1.03333	1.00833	0.966667
100000263	Amino Acid	Histidine Metabolism	imidazole lactate	0.990196	0.990196	1.40196
100001051	Amino Acid	Histidine Metabolism	1-methylhistidine	1.13559	0.898305	0.830508
100001293	Amino Acid	Histidine Metabolism	N-acetylhistidine	1.0198	0.950495	0.60396
100002514	Amino Acid	Histidine Metabolism	hydantoin-5-propionate	1.24359	1.05128	1.01282
100003434	Amino Acid	Histidine Metabolism	imidazole propionate	1.07143	1.27381	0.833333
1442	Amino Acid	Leucine, Isoleucine and Valine Metabolism	beta-hydroxyisovalerate	1.01408	0.971831	0.704225
100000036	Amino Acid	Leucine, Isoleucine and Valine Metabolism	3-methyl-2-oxovalerate	1.06422	1.09174	0.954128
100000551	Amino Acid	Leucine, Isoleucine and Valine Metabolism	4-methyl-2-oxopentanoate	1.06542	1.08411	0.981308
100000708	Amino Acid	Leucine, Isoleucine and Valine Metabolism	isovalerate (i5:0)	1.13265	1.02041	0.785714
100000936	Amino Acid	Leucine, Isoleucine and Valine Metabolism	3-methyl-2-oxobutyrate	1.07194	1	0.863309
100001055	Amino Acid	Leucine, Isoleucine and Valine Metabolism	isobutyrylcarnitine (C4)	1.06024	0.837349	0.590361
100001452	Amino Acid	Leucine, Isoleucine and Valine Metabolism	isovalerylglycine	1.05344	0.931298	0.740458
100001597	Amino Acid	Leucine, Isoleucine and Valine Metabolism	tiglylcarnitine (C5:1-DC)	1.11268	0.894366	1.14085
100020425	Amino Acid	Leucine, Isoleucine and Valine Metabolism	N-lactoyl leucine	0.985612	1.35252	0.906475
92	Amino Acid	Lysine Metabolism	2-oxoadipate	1.19737	0.421053	0.960526
189	Amino Acid	Lysine Metabolism	N6,N6,N6-trimethyllysine	1.13187	0.923077	0.868132
100001593	Amino Acid	Lysine Metabolism	glutarylcarnitine (C5-DC)	1	0.811475	1.04098
100002249	Amino Acid	Lysine Metabolism	N-acetyl-cadaverine	1.8125	3	2.5
100002462	Amino Acid	Lysine Metabolism	5-(galactosylhydroxy)-L-lysine	0.962617	0.915888	0.457944
100005373	Amino Acid	Lysine Metabolism	fructosyllysine	1.07273	1.29091	1.03636
100020842	Amino Acid	Lysine Metabolism	N,N-dimethyl-5-aminovalerate	0.243902	0.0487805	0.243902
197	Amino Acid	Methionine, Cysteine, SAM and Taurine Metabolism	S-adenosylhomocysteine (SAH)	1.05556	0.916667	0.416667
358	Amino Acid	Methionine, Cysteine, SAM and Taurine Metabolism	hypotaurine	1.06716	0.910448	0.925373
415	Amino Acid	Methionine, Cysteine, SAM and Taurine Metabolism	methionine	1.06186	1.13402	1.03093
512	Amino Acid	Methionine, Cysteine, SAM and Taurine Metabolism	taurine	1.04938	0.932099	0.87037
800	Amino Acid	Methionine, Cysteine, SAM and Taurine Metabolism	cysteine	1.02078	1.04416	0.776623
100005466	Amino Acid	Methionine, Cysteine, SAM and Taurine Metabolism	N-acetyltaurine	1.12308	0.807692	0.761538
100020893	Amino Acid	Methionine, Cysteine, SAM and Taurine Metabolism	2,3-dihydroxy-5-methylthio-4-pentenoate (DMTPA)*	1.06569	1.0438	0.839416
460	Amino Acid	Phenylalanine Metabolism	phenylalanine	1.04098	1.04098	1
100000774	Amino Acid	Phenylalanine Metabolism	phenyllactate (PLA)	1.02247	1.53933	1.11236
100001256	Amino Acid	Phenylalanine Metabolism	N-acetylphenylalanine	1.02273	0.988636	0.715909
100020419	Amino Acid	Phenylalanine Metabolism	N-lactoyl phenylalanine	0.992188	1.45312	0.820312
565	Amino Acid	Tryptophan Metabolism	tryptophan	1.06604	1.06604	1.04717
815	Amino Acid	Tyrosine Metabolism	tyrosine	1.05882	1.13445	0.97479
1141	Amino Acid	Tyrosine Metabolism	4-hydroxyphenylpyruvate	1.10326	1.4837	0.608696
533	Amino Acid	Urea cycle Arginine and Proline Metabolism	urea	1.09091	0.963636	0.909091
100000963	Amino Acid	Urea cycle Arginine and Proline Metabolism	homocitrulline	1.13669	0.856115	0.589928
100001167	Amino Acid	Urea cycle Arginine and Proline Metabolism	pro-hydroxy-pro	1.08271	0.992481	0.917293
100001266	Amino Acid	Urea cycle Arginine and Proline Metabolism	N-acetylarginine	1.03	0.94	0.63
100001577	Amino Acid	Urea cycle Arginine and Proline Metabolism	N-acetylcitrulline	1.21127	0.788732	0.295775
100001956	Amino Acid	Urea cycle Arginine and Proline Metabolism	N-methylproline	0.679688	1.07812	0.992188
100020215	Amino Acid	Urea cycle Arginine and Proline Metabolism	N-methylhydroxyproline**	0.470803	0.686131	0.430657
100020361	Amino Acid	Urea cycle Arginine and Proline Metabolism	3-amino-2-piperidone	1.07216	1.01031	1.02062
100003169	Peptide	Dipeptide	isoleucylglycine	1.05063	0.493671	5.46835
100001324	Peptide	Fibrinogen Cleavage Peptide	Fibrinopeptide A, phosphono-ser(3)*	1.25	1	1
1268	Peptide	Gamma-glutamyl Amino Acid	gamma-glutamylleucine	1.1005	1.02513	0.884422
100000491	Peptide	Gamma-glutamyl Amino Acid	gamma-glutamylphenylalanine	1.12366	0.580645	1.00538
100001126	Peptide	Gamma-glutamyl Amino Acid	gamma-glutamylvaline	1.0873	1.00794	0.690476
100001262	Peptide	Gamma-glutamyl Amino Acid	gamma-glutamyl-epsilon-lysine	0.647059	NA	1.14461
100001314	Peptide	Gamma-glutamyl Amino Acid	gamma-glutamylthreonine	1.07627	0.949153	1.12712
100010901	Peptide	Gamma-glutamyl Amino Acid	gamma-glutamyl-alpha-lysine	1.1105	0.994475	0.870166
935	Carbohydrate	Disaccharides and Oligosaccharides	sucrose	0.895238	1.14286	0.647619
878	Carbohydrate	Fructose, Mannose and Galactose Metabolism	fructose	0.94958	2.22689	1.92437
572	Carbohydrate	Glycolysis, Gluconeogenesis, and Pyruvate Metabolism	glucose	0.990826	1.12844	1.02752
823	Carbohydrate	Glycolysis, Gluconeogenesis, and Pyruvate Metabolism	pyruvate	0.983193	1.21008	1.02521
100019968	Carbohydrate	Pentose Metabolism	lyxonate	0.962963	1.82716	0.864198
1134	Nucleotide	Purine Metabolism, (Hypo)Xanthine/Inosine containing	urate	1.07292	1	0.822917
209	Nucleotide	Purine Metabolism, Adenine containing	adenosine 5'-monophosphate (AMP)	0.988506	0.885057	0.724138
100010895	Nucleotide	Pyrimidine Metabolism, Cytidine containing	2'-O-methylcytidine	1.01786	0.879464	1.18304
923	Nucleotide	Pyrimidine Metabolism, Orotate containing	dihydroorotate	0.963255	0.834646	0.829396
100001426	Nucleotide	Pyrimidine Metabolism, Uracil containing	3-(3-amino-3-carboxypropyl)uridine*	1.04878	0.95935	0.772358
409	Energy	TCA Cycle	malate	1.03585	1.18665	0.820148
100001586	Cofactors and Vitamins	Ascorbate and Aldarate Metabolism	gulonate*	0.99115	0.893805	0.893805
100003258	Cofactors and Vitamins	Ascorbate and Aldarate Metabolism	2-O-methylascorbic acid	1.07087	1.0315	0.76378
100001226	Cofactors and Vitamins	Hemoglobin and Porphyrin Metabolism	I-urobilinogen	2.08966	2.28276	0.206897
100001468	Cofactors and Vitamins	Nicotinate and Nicotinamide Metabolism	N1-Methyl-2-pyridone-5-carboxamide	1.10366	0.95122	0.77439
327	Cofactors and Vitamins	Riboflavin Metabolism	flavin adenine dinucleotide (FAD)	1.01739	1.06087	0.565217
100020015	Partially Characterized Molecules	Partially Characterized Molecules	glucuronide of C10H18O2 (8)*	0.42029	1.65217	0.666667
100020253	Partially Characterized Molecules	Partially Characterized Molecules	glycine conjugate of C10H12O2*	1.0339	1.0226	0.519774
100021709	Partially Characterized Molecules	Partially Characterized Molecules	branched-chain, straight-chain, or cyclopropyl 12:1 fatty acid*	1.02155	0.737069	0.991379
100022004	Partially Characterized Molecules	Partially Characterized Molecules	bilirubin degradation product, C16H18N2O5 (2)**	1.16471	1.10588	0.811765
100022009	Partially Characterized Molecules	Partially Characterized Molecules	bilirubin degradation product, C17H20N2O5 (2)**	1.14118	1.03529	0.647059
100022015	Partially Characterized Molecules	Partially Characterized Molecules	bilirubin degradation product, C16H18N2O5 (4)**	1.19767	1.10465	0.813953
999911315	Unknown		X-11315	0.976879	0.99422	1.68786
999911381	Unknown		X-11381	1.07692	0.969231	0.753846
999911444	Unknown		X-11444	1.07031	0.9375	0.773438
999911849	Unknown		X-11849	1.29041	0.643872	1.19449
999912026	Unknown		X-12026	1.02	0.846667	0.873333
999912718	Unknown		X-12718	0.767263	0.751918	0.0997442
999912849	Unknown		X-12849	1.60294	0.470588	0.926471
999912851	Unknown		X-12851	1.03559	0.97153	0.188612
999913866	Unknown		X-13866	1.21364	0.909091	0.85
999915728	Unknown		X-15728	1.06311	0.485437	0.956311
999917343	Unknown		X-17343	0.957447	3.14894	0.787234
999917353	Unknown		X-17353	1.18367	0.809524	3.04082
999917361	Unknown		X-17361	3.1407	NA	2.88945
999917654	Unknown		X-17654	1.09195	0.977011	0.862069
999917676	Unknown		X-17676	0.886598	0.835052	0.865979
999917685	Unknown		X-17685	1.2852	0.714801	0.768953
999918345	Unknown		X-18345	1.55	0.65	0.5125
999918901	Unknown		X-18901	0.610811	1.51351	1.13333
999919141	Unknown		X-19141	0.408284	1.09467	0.408284
999919183	Unknown		X-19183	0.586777	0.958678	0.355372
999919438	Unknown		X-19438	1.04545	1.39394	0.924242
999921327	Unknown		X-21327	1	2	0
999921796	Unknown		X-21796	1.05435	1.04348	0.684783
999921834	Unknown		X-21834	0.948276	0.551724	0.366379
999923276	Unknown		X-23276	1	2	1
999923587	Unknown		X-23587	1.23404	0.723404	0.531915
999923639	Unknown		X-23639	1.06154	0.992308	1.33846
999923644	Unknown		X-23644	0.858407	0.557522	1.00885
999924243	Unknown		X-24243	0.914894	0.93617	0.382979
999924295	Unknown		X-24295	0.986111	1.27778	0.930556
999924334	Unknown		X-24334	1.02703	1.18919	0.851351
999924473	Unknown		X-24473	1.72222	0.849206	0.940476
999924531	Unknown		X-24531	0.652905	1.22936	0.301223
999924588	Unknown		X-24588	1.1215	1.04673	0.757009
999924637	Unknown		X-24637	2.30714	6.1	0.657143
999924728	Unknown		X-24728	0.972727	0.981818	0.745455
999924757	Unknown		X-24757	0.773626	0.672527	0.0923077
999924947	Unknown		X-24947	1.72043	0.83871	1.64516
999924978	Unknown		X-24978	1.06977	0.924419	0.680233
999925267	Unknown		X-25267	1.50307	1.83027	1.83845
999925271	Unknown		X-25271	1.31633	0.897959	0.663265
999925420	Unknown		X-25420	0.898551	0.942029	1.05797
999925948	Unknown		X-25948	1.0289	1.75723	0.595376

## Sheet: Supplementary Table 3
Supplemental Table 3. Characteristics of the study groups.			OVERALL				MALES				FEMALES
	Phenotypes		Reference	UGT2B17 KO	UGT2B28 KO	Double KO	Reference	UGT2B17 KO	UGT2B28 KO	Double KO	Reference	UGT2B17 KO	UGT2B28 KO	Double KO
Sociodemographic measures	Race, n (%)	White	4175 (98.0)	316 (89.8)A	87 (89.7)A	17 (85.0)A	2024 (97.7)	167 (89.3)A	36 (85.7)A	8 (80.0)A	2151 (98.2)	149 (90.3)A	51 (92.7)A	9 (90.0)
		Other race	65 (1.5)	29 (8.2)	10 (10.3)	3 (15.0)	37 (1.8)	15 (8.0)	6 (14.3)	2 (20.0)	28 (1.3)	14 (8.5)	4 (7.3)	1 (10.0)
		Missing (Other/Don't know/Refused)	22 (0.5)	7 (2.0)	0 (0.0)	0 (0.0)	10 (0.5)	5 (2.7)	0 (0.0)	0 (0.0)	12 (0.5)	2 (1.2)	0 (0.0)	0 (0.0)
Lifestyle and physical measures	BMI Classification for Adults Aged 18 and Over - International Standard, n (%)	Normal weight/Underweight	1255 (29.5)	121 (34.4)	28 (28.9)	7 (35.0)A	486 (23.5)	59 (31.6)	12 (28.6)	3 (30.0)	769 (35.2)	62 (37.6)	16 (29.1)	4 (40.0)
		Overweight	1714 (40.3)	130 (36.9)	43 (44.3)	12 (60.0)	949 (46.0)	78 (41.7)	22 (52.4)	7 (70.0)	765 (35.0)	52 (31.5)	21 (38.2)	5 (50.0)
		Obese	1281 (30.1)	101 (28.7)	26 (26.8)	1 (5.0)	629 (30.5)	50 (26.7)	8 (19.0)	0 (0.0)	652 (29.8)	51 (30.9)	18 (32.7)	1 (10.0)
		Missing	0 (0.0)	0 (0.0)	0 (0.0)	0 (0.0)	0 (0.0)	0 (0.0)	0 (0.0)	0 (0.0)	0 (0.0)	0 (0.0)	0 (0.0)	0 (0.0)
	Frequency alcohol consumption past 12 months, n (%)	Current drinker	3149 (75.5)	256 (74.6)	61 (65.0)	17 (85.0)	1628 (80.0)	141 (75.4)	29 (71.0)	9 (90.0)	1521 (71.3)	115 (74.0)	32 (60.3)	8 (80.0)
		Less than once a month	545 (13.1)	46 (13.4)	20 (21.3)	0 (0.0)	183 (9.0)	23 (12.3)	7 (17.1)	0 (0.0)	362 (17.0)	23 (14.7)	13 (24.5)	0 (0.0)
		Never	473 (11.3)	41 (12.0)	13 (13.8)	3 (15.0)	225 (11.0)	23 (12.3)	5 (12.2)	1 (10.0)	248 (11.6)	18 (11.5)	8 (15.1)	2 (20.0)
		Don’t know/No answer/ Refused/ Missing	1 (0.0)	0 (0.0)	0 (0.0)	0 (0.0)	1 (0.0)	0 (0.0)	0 (0.0)	0 (0.0)	0 (0.0)	0 (0.0)	0 (0.0)	0 (0.0)
	Type of Smoker, n (%)	Daily smoker	308 (7.2)	25 (7.1)	4 (4.1)	0 (0.0)	160 (7.7)	13 (7.0)	2 (4.8)	0 (0.0)	148 (6.8)	12 (7.3)	2 (3.6)	0 (0.0)
		Occasional smoker	76 (1.80)	5 (1.42)	1 (1.03)	0 (0.0)	32 (1.55)	2 (1.07)	0 (0.0)	0 (0.0)	44 (2.0)	3 (1.82)	1 (1.82)	0 (0.0)
		Former	2553 (60.0)	198 (56.2)	62 (64.0)	11 (55.0)	1334 (64.4)	108 (58.0)	28 (67.0)	7 (70.0)	1219 (56.0)	90 (54.5)	34 (62.0)	4 (40.0)
		Never smoked (a whole cigarette)	1297 (30.4)	122 (34.7)	30 (30.9)	9 (45.0)	534 (25.8)	63 (33.7)	12 (28.6)	3 (30.0)	763 (34.8)	59 (35.8)	18 (32.7)	6 (60.0)
		At least one required questions was not answered	28 (0.7)	2 (0.6)	0 (0.0)	0 (0.0)	11 (0.5)	1 (0.5)	0 (0.0)	0 (0.0)	17 (0.8)	1 (0.6)	0 (0.0)	0 (0.0)
Chronic Diseases and disease categories	Obesity, n (%)	Yes	1281 (30.1)	101 (28.7)	26 (26.8)	1 (5.0)A	629 (30.5)	50 (26.7)	8 (19.0)	0 (0.0)	652 (29.8)	51 (30.9)	18 (32.7)	1 (10.0)
		No	2996 (69.8)	251 (71.3)	71 (73.2)	19 (95.0)	1435 (69.5)	137 (73.3)	34 (81.0)	10 (100)	1534 (70.2)	114 (69.1)	37 (67.3)	9 (90.0)
		Don’t know/No answer/ Refused	0 (0.0)	0 (0.0)	0 (0.0)	0 (0.0)	0 (0.0)	0 (0.0)	0 (0.0)	0 (0.0)	0 (0.0)	0 (0.0)	0 (0.0)	0 (0.0)
	Diabetes, n (%)	Yes	732 (17.2)	61 (17.3)	14 (14.6)	2 (10.0)	395 (19.1)	35 (18.7)	5 (12.2)	1 (10.0)	337 (15.4)	26 (15.8)	9 (16.4)	1 (10.0)
		No	3518 (82.7)	291 (82.7)	82 (85.4)	18 (90.0)	1669 (80.7)	152 (81.3)	36 (87.8)	9 (90.0)	1849 (84.5)	139 (84.2)	46 (83.6)	9 (90.0)
		Don’t know/No answer/ Refused	4 (0.1)	0 (0.0)	0 (0.0)	0 (0.0)	3 (0.1)	0 (0.0)	0 (0.0)	0 (0.0)	1 (0.0)	0 (0.0)	0 (0.0)	0 (0.0)
	Hypertension, n (%)	Yes	1581 (37.2)	122 (34.7)	45 (46.9)	1 (5.0)A	813 (39.3)	64 (34.2)	19 (46.3)	1 (10.0)	768 (35.1)	58 (35.2)	26 (47.3)	0 (0.0)A
		No	2660 (62.5)	230 (65.3)	51 (53.1)	19 (95.0)	1242 (60.1)	123 (65.8)	22 (53.7)	9 (90.0)	1418 (64.8)	107 (64.8)	29 (52.7)	10 (100.0)
		Don’t know/No answer/ Refused	13 (0.3)	0 (0.0)	0 (0.0)	0 (0.0)	12 (0.6)	0 (0.0)	0 (0.0)	0 (0.0)	1 (0.0)	0 (0.0)	0 (0.0)	0 (0.0)
	Cardiovascular disease, n (%)	Yes	512 (12.0)	35 (9.9)	12 (12.5)	0 (0.0)	301 (14.6)	22 (11.8)	7 (17.1)	0 (0.0)	211 (9.6)	13 (7.9)	5 (9.1)	0 (0.0)
		No	3742 (88.0)	317 (90.1)	84 (87.5)	20 (100.0)	1766 (85.4)	165 (88.2)	34 (82.9)	10 (100.0)	1976 (90.4)	152 (92.1)	50 (90.9)	10 (100.0)
		Don’t know/No answer/ Refused	0 (0.0)	0 (0.0)	0 (0.0)	0 (0.0)	0 (0.0)	0 (0.0)	0 (0.0)	0 (0.0)	0 (0.0)	0 (0.0)	0 (0.0)	0 (0.0)
	Heart failure, n (%)	Yes	512 (12.0)	33 (9.4)	11 (11.5)	1 (5.0)	324 (15.7)	26 (13.9)	4 (9.8)	0 (0.0)	188 (8.6)	7 (4.2)	7 (12.7)	1 (10.0)
		No	3728 (87.6)	318 (90.3)	83 (86.5)	19 (95.0)	1735 (83.9)	161 (86.1)	36 (87.8)	10 (100.0)	1993 (91.1)	157 (95.2)	47 (85.5)	9 (90.0)
		Don’t know/No answer/ Refused	14 (0.3)	1 (0.3)	2 (2.1)	0 (0.0)	8 (0.4)	0 (0.0)	1 (2.4)	0 (0.0)	6 (0.3)	1 (0.6)	1 (1.8)	0 (0.0)
	Osteoporosis, n (%)	Yes	370 (8.7)	24 (6.8)	4 (4.2)	1 (5.0)	46 (2.2)	5 (2.7)	0 (0.0)	0 (0.0)	324 (14.8)	19 (11.5)	4 (7.3)	1 (10.0)
		No	3854 (90.6)	325 (92.3)	90 (93.8)	18 (90.0)	2011 (97.3)	181 (96.8)	41 (100.0)	10 (100.0)	1843 (84.3)	144 (87.3)	49 (89.1)	8 (80.0)
		Don’t know/No answer/ Refused	30 (0.7)	3 (0.9)	2 (2.1)	1 (5.0)	10 (0.5)	1 (0.5)	0 (0.0)	0 (0.0)	20 (0.9)	2 (1.2)	2 (3.6)	1 (10.0)
	Arthritis and/or rheumatoid arthritis, n (%)	Yes	1481 (34.8)	118 (33.5)	32 (33.3)	7 (35.0)	578 (28.0)	46 (24.6)	14 (34.1)	2 (20.0)	903 (41.3)	72 (43.6)	18 (32.7)	5 (50.0)
		No	2773 (65.2)	234 (66.5)	64 (66.7)	13 (65.0)	1489 (72.0)	141 (75.4)	27 (65.9)	8 (80.0)	1284 (58.7)	93 (56.4)	37 (67.3)	5 (50.0)
		Don’t know/No answer/ Refused	0 (0.0)	0 (0.0)	0 (0.0)	0 (0.0)	0 (0.0)	0 (0.0)	0 (0.0)	0 (0.0)	0 (0.0)	0 (0.0)	0 (0.0)	0 (0.0)
	Disease-free participantsB, n (%)		1141 (26.9)	115 (32.9)A	22 (22.9)	9 (45.0)	577 (28.0)	65 (34.8)	12 (29.3)	5 (50.0)	564 (25.8)	50 (30.7)	10 (18.2)	4 (40.0)
Women's Health	Ocurrence of menopause, n (%)	Yes									1510 (68.9)	100 (60.6) A	33 (60.0)	7 (70.0)
		No									323 (14.7)	27 (16.4)	8 (14.5)	2 (20.0)
		Had hysterectomy									337 (15.4)	38 (23.0)	12 (21.8)	0 (0.0)
		Don’t know/No answer/ Refused									21 (1.0)	0 (0.0)	2 (3.6)	1 (10.0)
	Ever used hormone replacement therapy, n (%)	Yes									840 (38.3)	67 (40.6)	22 (40.0)	2 (20.0)
		No									1342 (61.3)	96 (58.2)	33 (60.0)	8 (80.0)
		Don’t know/No answer/ Refused									9 (0.4)	2 (1.2)	0 (0.0)	0 (0.0)
A Significantly different distribution within categories (P˂0.05) for comparision between reference and UGT KOs
B Disease-free is defined as individuals without seven frequent diseases (hypertension, diabetes, obesity, cardiovascular diseases, heart failure, stroke and transient ischemic attack, arthritis and osteoporosis) evaluated in the study

## Sheet: Supplementary Table 4
Supplemental Table 4. Top 5 most changed metabolites in UGT2B17 KO, UGT2B28 KO and Double KO for overall and sex-based analyses.
	UGT2B17 KO				UGT2B28 KO				DOUBLE KO
	Pathway	Sub-pathway	Metabolite	Fold Change	Pathway	Sub-pathway	Metabolite	Fold Change	Pathway	Sub-pathway	Metabolite	Fold Change
Overall	Lipid	Androgenic Steroids	5alpha-androstan-3alpha,17alpha-diol monosulfate	1.71429	Lipid	Progestin Steroids	pregnanolone/allopregnanolone sulfate	1.74699	Peptide	Dipeptide	isoleucylglycine	2.72222
	Amino Acid	Lysine Metabolism	N-acetyl-cadaverine	1.625	Carbohydrate	Fructose, Mannose and Galactose Metabolism	fructose	1.56522	Carbohydrate	Pentose Metabolism	xylose	1.96988
	Lipid	Primary Bile Acid Metabolism	taurocholate	1.58416	Peptide	Gamma-glutamyl Amino Acid	gamma-glutamyl-epsilon-lysine	1.50576	Carbohydrate	Fructose, Mannose and Galactose Metabolism	fructose	1.87826
	Lipid	Androgenic Steroids	androstenediol (3alpha, 17alpha) monosulfate (3)	1.54098	Amino Acid	Tyrosine Metabolism	4-hydroxyphenylpyruvate	1.30645	Peptide	Dipeptide	valylleucine	1.77273
	Lipid	Androgenic Steroids	androsterone sulfate	1.39024	Lipid	Progestin Steroids	5alpha-pregnan-diol disulfate	1.29167	Lipid	Androgenic Steroids	5alpha-androstan-3alpha,17alpha-diol monosulfate	1.54082
	Lipid	Primary Bile Acid Metabolism	cholic acid glucuronide	-7.14286	Amino Acid	Lysine Metabolism	2-oxoadipate	-1.56	Lipid	Primary Bile Acid Metabolism	cholic acid glucuronide	-9.52381
	Lipid	Secondary Bile Acid Metabolism	deoxycholic acid glucuronide	-6.36842	Amino Acid	Glutathione Metabolism	cysteine-glutathione disulfide	-1.32435	Lipid	Secondary Bile Acid Metabolism	deoxycholic acid glucuronide	-4.84
	Lipid	Progestin Steroids	5alpha-pregnan-diol disulfate	-1.71429	Amino Acid	Glutamate Metabolism	gamma-carboxyglutamate	-1.23232	Lipid	Fatty Acid Metabolism (Acyl Carnitine, Monounsaturated)	3-decenoylcarnitine	-1.71845
	Lipid	Progestin Steroids	pregnanolone/allopregnanolone sulfate	-1.48214	Peptide	Gamma-glutamyl Amino Acid	gamma-glutamylphenylalanine	-1.19355	Lipid	Fatty Acid, Dicarboxylate	undecanedioate (C11-DC)	-1.66667
	Lipid	Androgenic Steroids	5alpha-androstan-3alpha,17beta-diol 17-glucuronide	-1.47917	Lipid	Endocannabinoid	stearoyl ethanolamide	-1.18103	Lipid	Long Chain Polyunsaturated Fatty Acid (n3 and n6)	stearidonate (18:4n3)	-1.65823
Males	Lipid	Primary Bile Acid Metabolism	taurocholate	2.06077	Peptide	Acetylated Peptides	4-hydroxyphenylacetylglutamine	1.25424	Amino Acid	Alanine and Aspartate Metabolism	N-acetylaspartate (NAA)	1.33987
	Lipid	Androgenic Steroids	5alpha-androstan-3alpha,17alpha-diol monosulfate	1.72	Amino Acid	Tryptophan Metabolism	3-indoxyl sulfate	1.19424	Cofactors and Vitamins	Ascorbate and Aldarate Metabolism	oxalate (ethanedioate)	1.28497
	Lipid	Androgenic Steroids	androstenediol (3alpha, 17alpha) monosulfate (3)	1.68354	Amino Acid	Tyrosine Metabolism	vanillylmandelate (VMA)	1.15294	Lipid	Lysoplasmalogen	1-(1-enyl-palmitoyl)-GPC (P-16:0)*	1.22807
	Amino Acid	Tyrosine Metabolism	catechol glucuronide	1.60714	Nucleotide	Purine Metabolism, Adenine containing	adenosine 3',5'-cyclic monophosphate (cAMP)	1.11628
	Lipid	Androgenic Steroids	androsterone sulfate	1.51064	Amino Acid	Tryptophan Metabolism	indolelactate	1.11024
	Lipid	Primary Bile Acid Metabolism	cholic acid glucuronide	-7.96552	Carbohydrate	Pentose Metabolism	arabinose	-4.45	Lipid	Primary Bile Acid Metabolism	cholic acid glucuronide	-10.0435
	Lipid	Secondary Bile Acid Metabolism	deoxycholic acid glucuronide	-6.27273	Nucleotide	Pyrimidine Metabolism, Cytidine containing	cytosine	-1.96154	Amino Acid	Lysine Metabolism	2-aminoadipate	-9.09091
	Lipid	Androgenic Steroids	5alpha-androstan-3alpha,17beta-diol 17-glucuronide	-1.65753	Carbohydrate	Advanced Glycation End-product	N6-carboxymethyllysine	-1.91803	Lipid	Secondary Bile Acid Metabolism	deoxycholic acid glucuronide	-4.6
	Lipid	Fatty Acid, Dicarboxylate	pimelate (C7-DC)	-1.4386	Amino Acid	Lysine Metabolism	2-oxoadipate	-1.71739	Amino Acid	Histidine Metabolism	4-imidazoleacetate	-3.8
	Lipid	Long Chain Polyunsaturated Fatty Acid (n3 and n6)	docosatrienoate (22:3n6)*	-1.30233	Lipid	Lysophospholipid	2-stearoyl-GPE (18:0)*	-1.44776	Lipid	Fatty Acid, Dicarboxylate	3-hydroxydodecanedioate*	-2.9403
Females	Amino Acid	Lysine Metabolism	N-acetyl-cadaverine	2.4	Carbohydrate	Fructose, Mannose and Galactose Metabolism	fructose	1.84348	Peptide	Dipeptide	isoleucylglycine	3.14815
	Cofactors and Vitamins	Hemoglobin and Porphyrin Metabolism	I-urobilinogen	1.63462	Lipid	Progestin Steroids	pregnanolone/allopregnanolone sulfate	1.79231	Amino Acid	Lysine Metabolism	N-acetyl-cadaverine	2.66667
	Lipid	Androgenic Steroids	5alpha-androstan-3alpha,17alpha-diol monosulfate	1.58333	Lipid	Progestin Steroids	pregnanediol-3-glucuronide	1.59649	Nucleotide	Pyrimidine Metabolism, Uracil containing	beta-alanine	1.7767
	Lipid	Secondary Bile Acid Metabolism	tauroursodeoxycholic acid sulfate (1)	1.39062	Lipid	Medium Chain Fatty Acid	caprylate (8:0)	1.55941	Amino Acid	Histidine Metabolism	imidazole lactate	1.34314
	Lipid	Secondary Bile Acid Metabolism	deoxycholic acid 12-sulfate*	1.31915	Amino Acid	Tyrosine Metabolism	4-hydroxyphenylpyruvate	1.51381	Amino Acid	Glutathione Metabolism	cys-gly, oxidized	1.30357
	Lipid	Primary Bile Acid Metabolism	cholic acid glucuronide	-6.57692	Peptide	Fibrinogen Cleavage Peptide	Fibrinopeptide A, des-ala(1)*	-3.5	Lipid	Primary Bile Acid Metabolism	cholic acid glucuronide	-8.55
	Lipid	Secondary Bile Acid Metabolism	deoxycholic acid glucuronide	-6.5	Lipid	Long Chain Saturated Fatty Acid	behenate (22:0)*	-3.0625	Lipid	Secondary Bile Acid Metabolism	deoxycholic acid glucuronide	-5.2
	Amino Acid	Urea cycle Arginine and Proline Metabolism	N-methylhydroxyproline**	-2.51049	Amino Acid	Tyrosine Metabolism	catechol glucuronide	-2.78231	Nucleotide	Pyrimidine Metabolism, Cytidine containing	cytidine	-2.44167
	Peptide	Gamma-glutamyl Amino Acid	gamma-glutamyl-epsilon-lysine	-1.50379	Lipid	Fatty Acid, Monohydroxy	3-hydroxyoleate*	-2.58108	Lipid	Fatty Acid Metabolism (Acyl Carnitine, Monounsaturated)	3-decenoylcarnitine	-1.94048
	Nucleotide	Pyrimidine Metabolism, Cytidine containing	cytidine	-1.42927	Lipid	Fatty Acid, Branched	(14 or 15)-methylpalmitate (a17:0 or i17:0)	-1.8913	Amino Acid	Tryptophan Metabolism	kynurenine	-1.73284

## Sheet: Supplementary Table 4.1
Supplemental Table 4.1. Top 5 most changed metabolites including unknown and partially characterized metabolites in UGT2B17 KO, UGT2B28 KO and Double KO for overall and sex-based analyses.
	UGT2B17 KO				UGT2B28 KO				DOUBLE KO
	Pathway	Sub-pathway	Metabolite	Fold Change	Pathway	Sub-pathway	Metabolite	Fold Change	Pathway	Sub-pathway	Metabolite	Fold Change
Overall	Unknown	Unknown	X-24947	2.25926	Unknown	Unknown	X-17343	2.12245	Partially Characterized Molecules	Partially Characterized Molecules	glucuronide of C10H18O2 (3)*	3.8934
	Unknown	Unknown	X-23662	1.76923	Unknown	Unknown	X-24475	1.88079	Peptide	Dipeptide	isoleucylglycine	2.72222
	Lipid	Androgenic Steroids	5alpha-androstan-3alpha,17alpha-diol monosulfate	1.71429	Lipid	Progestin Steroids	pregnanolone/allopregnanolone sulfate	1.74699	Carbohydrate	Pentose Metabolism	xylose	1.96988
	Amino Acid	Lysine Metabolism	N-acetyl-cadaverine	1.625	Carbohydrate	Fructose, Mannose and Galactose Metabolism	fructose	1.56522	Carbohydrate	Fructose, Mannose and Galactose Metabolism	fructose	1.87826
	Lipid	Primary Bile Acid Metabolism	taurocholate	1.58416	Unknown	Unknown	X-25267	1.54448	Peptide	Dipeptide	valylleucine	1.77273
	Lipid	Primary Bile Acid Metabolism	cholic acid glucuronide	-7.14286	Unknown	Unknown	X-25279	-11.7	Lipid	Primary Bile Acid Metabolism	cholic acid glucuronide	-9.52381
	Lipid	Secondary Bile Acid Metabolism	deoxycholic acid glucuronide	-6.36842	Unknown	Unknown	X-24764	-6.52941	Lipid	Secondary Bile Acid Metabolism	deoxycholic acid glucuronide	-4.84
	Unknown	Unknown	X-15523	-4.96018	Unknown	Unknown	X-15728	-1.61719	Unknown	Unknown	X-24757	-2.71613
	Unknown	Unknown	X-19141	-2.52174	Amino Acid	Lysine Metabolism	2-oxoadipate	-1.56	Unknown	Unknown	X-19141	-2.32
	Unknown	Unknown	X-21742	-1.72471	Unknown	Unknown	X-24757	-1.47719	Lipid	Fatty Acid Metabolism (Acyl Carnitine, Monounsaturated)	3-decenoylcarnitine	-1.71
Males	Unknown	Unknown	X-24947	2.55645	Unknown	Unknown	X-17354	4.8068	Unknown	Unknown	X-11858	2.93072
	Lipid	Primary Bile Acid Metabolism	taurocholate	2.06077	Partially Characterized Molecules	Partially Characterized Molecules	glucuronide of C10H18O2 (1)*	2.02913	Unknown	Unknown	X-11847	2.19326
	Lipid	Androgenic Steroids	5alpha-androstan-3alpha,17alpha-diol monosulfate	1.72	Unknown	Unknown	X-23662	1.96552	Unknown	Unknown	X-15728	1.86321
	Lipid	Androgenic Steroids	androstenediol (3alpha, 17alpha) monosulfate (3)	1.68354	Partially Characterized Molecules	Partially Characterized Molecules	glucuronide of C10H18O2 (8)*	1.80282	Unknown	Unknown	X-24947	1.8629
	Amino Acid	Tyrosine Metabolism	catechol glucuronide	1.60714	Unknown	Unknown	X-18935	1.65543	Unknown	Unknown	X-11849	1.82776
	Lipid	Primary Bile Acid Metabolism	cholic acid glucuronide	-7.96552	Carbohydrate	Pentose Metabolism	arabinose	-4.45	Unknown	Unknown	X-17185	-93
	Lipid	Secondary Bile Acid Metabolism	deoxycholic acid glucuronide	-6.27273	Nucleotide	Pyrimidine Metabolism, Cytidine containing	cytosine	-1.96154	Lipid	Primary Bile Acid Metabolism	cholic acid glucuronide	-10.0435
	Unknown	Unknown	X-19141	-2.53521	Carbohydrate	Advanced Glycation End-product	N6-carboxymethyllysine	-1.91803	Amino Acid	Lysine Metabolism	2-aminoadipate	-9.09091
	Unknown	Unknown	X-21742	-2.50568	Amino Acid	Lysine Metabolism	2-oxoadipate	-1.71739	Lipid	Secondary Bile Acid Metabolism	deoxycholic acid glucuronide	-4.6
	Lipid	Androgenic Steroids	5alpha-androstan-3alpha,17beta-diol 17-glucuronide	-1.65753	Unknown	Unknown	X-13723	-1.5	Amino Acid	Histidine Metabolism	4-imidazoleacetate	-3.8
Females	Amino Acid	Lysine Metabolism	N-acetyl-cadaverine	2.4	Unknown	Unknown	X-26058	3.73184	Peptide	Dipeptide	isoleucylglycine	3.14815
	Unknown	Unknown	X-24947	1.73118	Unknown	Unknown	X-24475	2.90323	Partially Characterized Molecules	Partially Characterized Molecules	glucuronide of C10H18O2 (3)*	3.11789
	Cofactors and Vitamins	Hemoglobin and Porphyrin Metabolism	I-urobilinogen	1.63462	Unknown	Unknown	X-17343	2.08696	Amino Acid	Lysine Metabolism	N-acetyl-cadaverine	2.66667
	Lipid	Androgenic Steroids	5alpha-androstan-3alpha,17alpha-diol monosulfate	1.58333	Unknown	Unknown	X-23276	2	Unknown	Unknown	X-17353	2.01379
	Unknown	Unknown	X-18345	1.41558	Carbohydrate	Fructose, Mannose and Galactose Metabolism	fructose	1.84348	Nucleotide	Pyrimidine Metabolism, Uracil containing	beta-alanine	1.7767
	Lipid	Primary Bile Acid Metabolism	cholic acid glucuronide	-6.57692	Unknown	Unknown	X-24764	-9.25	Unknown	Unknown	X-12718	-9.35897
	Lipid	Secondary Bile Acid Metabolism	deoxycholic acid glucuronide	-6.5	Peptide	Fibrinogen Cleavage Peptide	Fibrinopeptide A, des-ala(1)*	-3.5	Lipid	Primary Bile Acid Metabolism	cholic acid glucuronide	-8.55
	Amino Acid	Urea cycle Arginine and Proline Metabolism	N-methylhydroxyproline**	-2.51049	Lipid	Long Chain Saturated Fatty Acid	behenate (22:0)*	-3.0625	Lipid	Secondary Bile Acid Metabolism	deoxycholic acid glucuronide	-5.2
	Unknown	Unknown	X-19141	-2.50746	Unknown	Unknown	X-21315	-3	Unknown	Unknown	X-24757	-4.40196
	Unknown	Unknown	X-18901	-1.73273	Amino Acid	Tyrosine Metabolism	catechol glucuronide	-2.78231	Unknown	Unknown	X-17367	-3.51887
